# Supplementary material for: Comparison of patients with small (≤2 cm) breast cancer according to adherence to breast screening program
Source: PLoS One. 2017 Nov 2;12(11):e0186988. doi: 10.1371/journal.pone.0186988 (PMC5667799; doi:10.1371/journal.pone.0186988)
Supplement: S1 Data — (XLSX) [file pone.0186988.s001.xlsx]

## Sheet: Sheet1
Adherent	OP date	no	Symtom vs Screening	BIRADS-Density	OP date	Operation	Op. type	T di	T cat	N simple	N s	G simple	ER s	HER2 s	N very	Stage	PR s	Subtype	TNBC	Ki67(%)	Ki67 20	Last F/U date	Current status	1st Recur	OS	1st R Date	RFS	CTx s	Endo S	RTx
1	2011-12-15	632	1	3	2011-12-15	3	1	2	3	0	0	3	0	1	0	1	0	3	1	30	2	2013-08-06	1	0	19	2013-08-06	19	1	0	0
1	2011-11-28	631	1	3	2011-11-28	3	1	2	3	0	0	1	0	1	0	1	0	3	1	15	1	2016-11-23	1	0	59	2016-11-23	59	1	0	0
1	2011-11-21	630	1	3	2011-11-21	8	2	2	3	0	0	1	0	0	0	1	0	4	4	less than 5	1	2016-07-25	1	0	56	2016-07-25	56	0	0	1
1	2011-10-26	629	1	3	2011-10-26	8	2	1	1	0	0	1	0		0	1	0			5	1	2016-06-08	1	0	55	2016-06-08	55	0	0	1
1	2011-12-27	628	1	3	2011-12-27	3	1	2	3	0	0	3	0	0	0	1	0	4	4	25	2	2016-12-27	1	0	60	2016-12-27	60	0	0	0
1	2013-12-19	627	1	3	2013-12-19	8	2	2	3	0	0	1	1	0	0	1	1	1	1	5	1	2017-01-09	1	0	36	2017-01-09	36	0	1	1
1	2013-12-24	626	2	3	2013-12-24	8	2	2	3	0	0	1	1	1	0	1	0	2	1	30	2	2017-01-18	1	0	36	2017-01-18	36	0	1	1
1	2012-05-30	625	1	3	2012-05-30	8	2	1	1	0	0		1		0	1	1			5	1	2016-11-16	1	0	53	2016-11-16	53	0	1	1
1	2013-08-29	624	1	3	2013-08-29	8	2	1	2	0	0	1	1	0	0	1	1	1	1	10	1	2017-03-20	1	0	42	2017-03-20	42	0	1	1
1	2013-06-05	623	2	5	2013-06-05	8	2	2	3	0	0	1	1	0	0	1	0	1	1	5	1	2017-01-02	1	0	42	2017-01-02	42	0	1	1
2	2013-05-03	622	2	3	2013-05-03	8	2	2	3	0	0	1	1	0	0	1	1	1	1	5~10	1	2017-01-09	1	0	44	2017-01-09	44	0	1	1
1	2014-05-22	621	2	4	2014-05-22	8	2	2	3	0	0	1	1	0	0	1	1	1	1	5	1	2016-11-30	1	0	30	2016-11-30	30	0	1	1
1	2014-05-15	620	2	3	2014-05-15	8	2	1	2	0	0	1	1	0	0	1	1	1	1	5	1	2017-01-04	1	0	31	2017-01-04	31	0	1	1
1	2014-05-13	619	2	3	2014-05-13	8	2	2	3	0	0	3	1	1	0	1	1	2	1	30	2	2016-11-21	1	0	30	2016-11-21	30	0	1	1
1	2014-05-08	618	2	3	2014-05-08	3	1	2	3	0	0	3	1	0	0	1	1	1	1	5	1	2016-11-30	1	0	30	2016-11-30	30	0	1	0
1	2014-04-01	617	1	3	2014-04-01	8	2	1	2	0	0	1	1		0	1	0			0	1	2016-12-14	1	0	32	2016-12-14	32	0	1	1
1	2014-02-18	616	1	3	2014-02-18	8	2	1	1	0	0		1	0	0	1	0	1	1	5	1	2017-03-06	1	0	36	2017-03-06	36	0	1	1
2	2014-02-11	615	2	3	2014-02-11	8	2	2	3	0	0	1	1	0	0	1	1	1	1	5	1	2017-02-28	1	0	36	2017-02-28	36	0	1	1
1	2014-02-13	614	1	3	2014-02-13	8	2	1	1	0	0	1	1		0	1	1			20	2	2016-12-19	1	0	34	2016-12-19	34	0	0	0
1	2014-02-05	613	1	3	2014-02-05	8	2	1	2	0	0	1	1	0	0	1	1	2	1	25	2	2017-03-10	1	0	37	2017-03-10	37	0	1	1
1	2014-01-28	612	2	3	2014-01-28	3	1	2	3	0	0	1	1	0	0	1	1	1	1	<5	1	2017-01-23	1	0	35	2017-01-23	35	0	1	0
1	2014-01-09	611	2	3	2014-01-09	8	2	2	3	0	0	1	0	0	0	1	1	1	1	10	1	2017-02-08	1	0	36	2017-02-08	36	0	1	1
2	2013-12-19	610	2	3	2013-12-19	8	2	2	3	0	0	1	1	0	0	1	1	1	1	5	1	2017-01-11	1	0	36	2017-01-11	36	0	1	1
1	2013-11-28	609	1	2	2013-11-28	8	2	2	3	0	0	1	1	0	0	1	0	1	1	<5	1	2016-11-30	1	0	36	2016-11-30	36	0	1	1
1	2013-10-08	608	2	2	2013-10-08	3	1	1	2	0	0	1	1	0	0	1	0	1	1	10	1	2016-11-09	1	0	37	2016-11-09	37	0	1	0
1	2013-11-06	607	1	2	2013-11-06	8	2	2	3	0	0	1	1	0	0	1	1	1	1	<5	1	2016-11-04	1	0	35	2016-11-04	35	0	1	1
1	2013-09-17	606	1	3	2013-09-17	8	2	1	1	0	0	1	0		0	1	1			10	1	2016-09-07	1	0	35	2016-09-07	35	0	1	1
1	2013-09-10	605	2	4	2013-09-10	8	2	1	2	0	0	1	1	0	0	1	0	2	1	35	2	2017-03-13	1	0	42	2017-03-13	42	0	1	1
1	2013-09-03	604	2	3	2013-09-03	8	2	2	3	0	0	1	1	0	0	1	0	1	1			2017-03-13	1	0	42	2017-03-13	42	0	1	1
2	2013-09-06	603	2	2	2013-09-06	8	2	2	3	0	0	1	1	0	0	1	0	1	1	5~10	1	2016-12-07	1	0	39	2016-12-07	39	0	1	1
1	2013-08-20	602	1	3	2013-08-20	3	1	1	1	0	0	1	1	0	0	1	1	1	1	<5	1	2017-03-20	1	0	43	2017-03-20	43	0	1	0
1	2013-09-17	601	1	3	2013-09-17	8	2	1	2	0	0	1	1	0	0	1	0	1	1	<5	1	2017-01-12	1	0	39	2017-01-12	39	0	1	0
2	2013-08-08	600	2	4	2013-08-08	3	1	2	3	0	0	3	0	0	0	1	1	1	1	15	1	2017-02-20	1	0	42	2017-02-20	42	0	1	0
1	2013-08-01	599	2	3	2013-08-01	8	2	1	2	0	0	1	1	0	0	1	0	1	1	3	1	2017-03-29	2	2	43	2016-06-21	34	0	1	1
1	2013-07-25	598	2	4	2013-07-25	8	2	1	2	0	0	1	0	0	0	1	1	1	1	2	1	2017-02-06	1	0	42	2017-02-06	42	0	1	1
1	2013-07-18	597	2	3	2013-07-18	8	2	2	3	0	0	1	1	0	0	1	1	1	1	2	1	2017-01-18	1	0	42	2017-01-18	42	0	1	0
1	2013-07-16	596	2	3	2013-07-16	8	2	2	3	0	0	1	1	0	0	1	1	1	1	3	1	2017-03-13	1	0	43	2017-03-13	43	0	1	1
1	2013-07-16	595	2	3	2013-07-16	3	1	2	3	0	0	1	1	0	0	1	0	1	1	10	1	2016-11-16	1	0	40	2016-11-16	40	0	1	0
1	2013-07-09	594	2	3	2013-07-09	8	2	2	3	0	0	1	1	0	0	1	1	1	1	15	1	2016-10-17	1	0	39	2016-10-17	39	0	1	1
1	2013-06-05	593	1	4	2013-06-05	8	2	2	3	0	0	1	0	0	0	1	1	1	1	4	1	2016-12-12	1	0	42	2016-12-12	42	0	1	1
1	2013-05-20	592	1	3	2013-05-20	3	1	1	1	0	0	1	1	0	0	1	1	1	1	2	1	2017-02-06	1	0	44	2017-02-06	44	0	1	0
1	2013-05-20	591	1	3	2013-05-20	8	2	1	1	0	0	1	1	0	0	1	0	1	1	1	1	2016-11-30	1	0	42	2016-11-30	42	0	1	1
1	2013-05-20	590	2	3	2013-05-20	3	1	1	1	0	0	1	1	0	0	1	1	2	1	40	2	2016-11-23	1	0	42	2016-11-23	42	0	1	0
1	2013-05-13	589	1	5	2013-05-13	3	1	2	3	0	0	1	1	0	0	1	0	1	1	5~11	1	2016-11-28	1	0	42	2016-11-28	42	0	1	0
1	2013-05-13	588	1	3	2013-05-13	8	2	2	3	0	0	1	0	0	0	1	0	4	4	0	1	2016-11-14	1	0	42	2016-11-14	42	0	1	1
1	2013-03-11	587	2	3	2013-03-11	8	2	2	3	0	0	1	1	0	0	1	1	1	1	15	1	2016-10-17	1	0	43	2016-10-17	43	0	1	1
1	2013-02-20	586	1	3	2013-02-20	8	2	1	1	0	0	1	0	1	0	1	0	3	1	10	1	2017-02-27	1	0	48	2017-02-27	48	0	0	1
1	2013-01-23	585	2	3	2013-01-23	3	1	2	3	0	0	1	1	0	0	1	1	1	1	<5	1	2016-07-22	1	0	41	2016-07-22	41	0	1	0
2	2013-01-28	584	2	4	2013-01-28	3	1	2	3	0	0	1	1	0	0	1	0	1	1	10	1	2017-03-29	1	0	50	2017-03-29	50	0	1	0
1	2012-12-27	583	1	4	2012-12-27	8	2	1	1	0	0	1	1	0	0	1	1	1	1	25	2	2017-01-09	1	0	48	2017-01-09	48	0	1	1
1	2012-12-24	582	1	5	2012-12-24	3	1	2	3	0	0	1	1	0	0	1	1	1	1	5	1	2016-12-19	1	0	47	2016-12-19	47	0	1	0
1	2012-11-14	581	1	3	2012-11-14	3	1	1	1	0	0	1	0	1	0	1	0	3	1	<5	1	2016-10-05	1	0	46	2016-10-05	46	0	0	0
1	2012-11-05	580	1	5	2012-11-05	3	1	1	2	0	0	1	1	0	0	1	1	1	1	<5	1	2016-12-07	1	0	49	2016-12-07	49	0	1	0
1	2012-10-22	579	1	3	2012-10-22	3	1	1	1	0	0	1	1		0	1	1			<5	1	2017-01-04	1	0	50	2017-01-04	50	0	1	0
1	2012-10-24	578	1	2	2012-10-24	8	2	1	1	0	0	1	1	0	0	1	0	1	1	5~10	1	2016-11-23	1	0	48	2016-11-23	48	0	1	1
1	2012-10-15	577	1	3	2012-10-15	8	2	1	1	0	0	1	1	0	0	1	1	1	1	<5	1	2016-10-19	1	0	48	2016-10-19	48	0	1	1
1	2012-08-27	576	1	3	2012-08-27	8	2	1	1	0	0	1	1	0	0	1	1	1	1	5	1	2017-02-15	1	0	53	2017-02-15	53	0	1	1
1	2012-07-23	575	2	3	2012-07-23	8	2	1	2	0	0	1	1	0	0	1	0	1	1	1	1	2017-01-25	1	0	54	2017-01-25	54	0	1	1
1	2012-07-18	574	1	3	2012-07-18	8	2	1	1	0	0	1	1	0	0	1	1	1	1	<5	1	2017-03-22	1	0	56	2017-03-22	56	0	1	1
1	2012-07-11	573	1	1	2012-07-11	8	2	2	3	0	0	1	1	0	0	1	0	1	1	5~10	1	2013-10-04	1	0	14	2013-10-04	14	0	1	1
1	2012-07-11	572	1	3	2012-07-11	8	2	1	2	0	0	1	1	0	0	1	1	1	1	5	1	2017-02-06	1	0	54	2017-02-06	54	0	1	1
1	2012-05-09	571	2	4	2012-05-09	8	2	2	3	0	0	1	1	0	0	1	1	1	1	5	1	2016-11-07	1	0	53	2016-11-07	53	0	1	1
1	2012-04-18	570	1	2	2012-04-18	8	2	2	3	0	0	1	1	0	0	1	1	1	1	1	1	2016-11-23	1	0	55	2016-11-23	55	0	1	1
1	2012-04-16	569	1	2	2012-04-16	5	1	2	3	0	0	1	1	0	0	1	1	1	1	20	2	2016-11-28	1	0	55	2016-11-28	55	0	1	0
1	2012-04-13	568	1	5	2012-04-13	8	2	2	3	0	0	1	1	0	0	1	1	1	1	<5	1	2016-10-31	1	0	54	2016-10-31	54	0	1	1
1	2012-02-29	567	2	5	2012-02-29	8	2	2	3	0	0	1	1	0	0	1	0	1	1	0	1	2017-02-22	1	0	59	2017-02-22	59	0	1	1
1	2012-01-04	566	1	3	2012-01-04	8	2	2	3	0	0	1	1	0	0	1	1	1	1	10	1	2016-12-12	1	0	59	2016-12-12	59	0	1	1
1	2012-01-09	565	2	4	2012-01-09	8	2	1	2	0	0	1	1	0	0	1	1	1	1	<5	1	2014-01-06	1	0	23	2014-01-06	23	0	1	1
1	2011-12-19	564	1	5	2011-12-19	3	1	2	3	0	0	1	1	0	0	1	1	1	1	less than 5	1	2016-11-14	1	0	58	2016-11-14	58	0	1	0
1	2011-12-12	563	2	3	2011-12-12	8	2	2	3	0	0	1	1	0	0	1	1	1	1	5	1	2016-11-21	1	0	59	2016-11-21	59	0	1	1
1	2012-04-25	562	1	3	2012-04-25	8	2	1	2	0	0	1	1	0	0	1	0	1	1	<5	1	2016-07-25	1	0	51	2016-07-25	51	0	1	1
2	2013-02-04	561	2	3	2013-02-04	8	2	2	3	0	0	1	1	0	0	1	1	1	1	5~10	1	2017-03-24	1	0	49	2017-03-24	49	0	1	1
1	2011-09-27	560	1	3	2011-09-27	3	1	2	3	0	0	1	1	1	0	1	1	2	1	5	1	2016-04-25	1	0	54	2016-04-25	54	0	1	0
2	2011-09-07	559	2	4	2011-09-07	8	2	2	3	0	0	1	1	0	0	1	1	1	1	less than 5	1	2016-08-29	1	0	59	2016-08-29	59	0	1	1
1	2011-08-31	558	2	3	2011-08-31	8	2	2	3	0	0	1	1	0	0	1	1	1	1	10	1	2017-03-22	1	0	66	2017-03-22	66	0	1	1
1	2011-06-22	557	1	2	2011-06-22	8	2	2	3	0	0	1	1	0	0	1	1	1	1	<5	1	2015-07-06	1	0	48	2015-07-06	48	0	1	1
1	2011-06-20	556	2	5	2011-06-20	8	2	2	3	0	0	1	1	0	0	1	1	1	1	5	1	2016-12-29	1	0	66	2016-12-29	66	0	1	1
1	2011-06-17	555	1	3	2011-06-17	3	1	2	3	0	0	1	1	0	0	1	1	1	1	<5	1	2016-05-18	1	0	59	2016-05-18	59	0	1	0
2	2011-06-08	554	2	3	2011-06-08	8	2	2	3	0	0	1	1	0	0	1	1	1	1	10	1	2013-09-09	1	0	27	2013-09-09	27	0	1	1
1	2011-06-15	553	2	5	2011-06-15	8	2	2	3	0	0	1	1	0	0	1	1	1	1	5~10	1	2016-06-15	1	0	60	2016-06-15	60	0	1	1
1	2011-08-03	552	1	3	2011-08-03	8	2	1	2	0	0	1	1		0	1	1			1	1	2016-08-10	1	0	60	2016-08-10	60	0	1	1
2	2011-05-23	551	2	3	2011-05-23	8	2	1	1	0	0	1	1	1	0	1	1	2	1	5~10	1	2016-12-07	1	0	66	2016-12-07	66	0	1	1
1	2011-05-02	550	1	4	2011-05-02	8	2	2	3	0	0	1	1	0	0	1	0	1	1	<5%	1	2016-05-04	1	0	60	2016-05-04	60	0	1	1
2	2011-04-21	549	2	3	2011-04-21	3	1	1	1	0	0	3	0	1	0	1	0	3	1	20	2	2017-03-24	1	0	71	2017-03-24	71	0	0	0
1	2011-07-01	548	1	4	2011-07-01	3	1	2	3	0	0	1	1	0	0	1	1	1	1	<5	1	2017-03-29	1	0	68	2017-03-29	68	0	1	0
1	2011-01-18	547	1	5	2011-01-18	3	1	1	2	0	0	1	1	0	0	1	1	1	1	2	1	2017-01-23	1	0	72	2017-01-23	72	0	1	0
1	2011-01-04	546	1	3	2011-01-04	8	2	1	2	0	0	1	0	0	0	1	0	4	4	30	2	2016-12-28	1	0	71	2016-12-28	71	0	0	1
1	2011-01-06	545	1	3	2011-01-06	8	2	2	3	0	0	1	1	0	0	1	1	1	1	3	1	2017-02-14	1	0	73	2017-02-14	73	0	1	1
2	2010-12-03	544	2	5	2010-12-03	3	1	2	3	0	0	1	1	0	0	1	1	1	1	<5	1	2016-12-14	1	0	72	2016-12-14	72	0	1	0
1	2012-02-20	543	1	3	2012-02-20	8	2	2	3	0	0	1	0	0	0	1	1	1	1	12	1	2017-01-16	1	0	58	2017-01-16	58	0	1	1
2	2010-10-21	542	2	3	2010-10-21	3	1	2	3	0	0	1	1	0	0	1	1	1	1	less than 5	1	2016-09-06	1	0	70	2016-09-06	70	0	1	0
1	2010-09-30	541	1	3	2010-09-30	8	2	1	2	0	0	1	1	0	0	1	0	1	1	less than 1	1	2011-12-27	1	0	14	2011-12-27	14	0	1	1
1	2010-09-02	540	1	3	2010-09-02	3	1	2	3	0	0	1	1	0	0	1	1	1	1	5~10	1	2016-09-21	1	0	72	2016-09-21	72	0	1	0
1	2014-03-27	539	1	3	2014-03-27	8	2	2	3	0	0	1	1	0	0	1	0	1	1	5	1	2017-03-08	1	0	35	2017-03-08	35	0	1	1
2	2010-07-06	538	2	3	2010-07-06	4	1	2	3	0	0	1	1	1	0	1	0	2	1	15	1	2016-07-13	1	0	72	2016-07-13	72	0	1	0
1	2013-06-10	537	1	4	2013-06-10	8	2	1	2	0	0	1	0	0	0	1	1	1	1	4	1	2016-12-28	1	0	42	2016-12-28	42	0	1	1
1	2010-07-02	536	1	3	2010-07-02	8	2	1	1	0	0	1	1	1	0	1	1	2	1	30	2	2016-06-15	1	0	71	2016-06-15	71	0	1	1
2	2010-03-19	535	2	3	2010-03-19	3	1	2	3	0	0	1	1	0	0	1	1	1	1	5	1	2017-03-13	1	0	83	2017-03-13	83	0	1	0
2	2010-02-25	534	2	3	2010-02-25	3	1	2	3	0	0	1	1	0	0	1	1	1	1	15~20	1	2016-11-24	1	0	80	2016-11-24	80	0	1	0
1	2010-02-22	533	1	2	2010-02-22	8	2	2	3	0	0	1	1	0	0	1	1	1	1	2	1	2015-02-09	1	0	59	2015-02-09	59	0	1	1
2	2010-02-19	532	2	4	2010-02-19	3	1	2	3	0	0	1	1	0	0	1	1	1	1	less than 1%	1	2015-01-27	1	0	59	2015-01-27	59	0	1	0
1	2010-02-05	531	1	5	2010-02-05	8	2	1	2	0	0	1	1	0	0	1	0	1	1	0.1	1	2017-03-22	1	0	85	2017-03-22	85	0	1	1
1	2014-06-11	530	1	3	2014-06-11	8	2	1	2	0	0	1	1	0	0	1	1	1	1	5	1	2016-12-27	1	0	30	2016-12-27	30	0	1	1
1	2011-02-17	529	1	3	2011-02-17	8	2	1	1	0	0	1	1	1	0	1	1	2	1	10	1	2017-02-27	1	0	72	2017-02-27	72	0	1	1
1	2010-01-05	528	2	2	2010-01-05	3	1	2	3	0	0	1	1	0	0	1	1	1	1	0.1	1	2014-10-17	1	0	57	2014-10-17	57	0	1	0
2	2013-08-20	527	2	3	2013-08-20	8	2	2	3	0	0	1	1	0	0	1	1	1	1	3	1	2017-02-27	1	0	42	2017-02-27	42	0	1	1
1	2013-12-11	526	1	3	2013-12-11	8	2	1	2	0	0	1	1	0	0	1	1	1	1	5	1	2016-12-01	1	0	35	2016-12-01	35	0	1	1
1	2012-04-24	525	1	3	2012-04-24	8	2	1	1	0	0	1	0	0	0	1	1	1	1	5	1	2016-10-24	1	0	54	2016-10-24	54	0	1	1
2	2009-11-27	524	2	3	2009-11-27	8	2	2	3	0	0	1	1	0	0	1	1	1	1	30	2	2016-11-28	1	0	84	2016-11-28	84	0	1	1
1	2011-09-19	523	1	3	2011-09-19	3	1	1	2	0	0	1	1	0	0	1	1	1	1	less than 5	1	2016-08-22	1	0	59	2016-08-22	59	0	1	0
1	2009-10-20	522	1	3	2009-10-20	3	1	2	3	0	0	1	1	0	0	1	1	1	1	about 10	1	2016-11-14	1	0	84	2016-11-14	84	0	1	0
2	2009-09-07	521	2	3	2009-09-07	3	1	2	3	0	0	1	1	0	0	1	1	1	1	about 5	1	2016-09-21	1	0	84	2016-09-21	84	0	1	0
1	2011-06-13	520	2	3	2011-06-13	8	2	1	2	0	0	1	1	0	0	1	1	1	1	5	1	2016-06-08	1	0	59	2016-06-08	59	0	1	1
2	2009-09-01	519	2	3	2009-09-01	8	2	2	3	0	0	3	1	1	0	1	1	2	1	about 40	2	2016-01-04	1	0	76	2016-01-04	76	0	1	1
1	2009-08-03	518	2	5	2009-08-03	8	2	1	2	0	0	1	1	0	0	1	1	1	1	3	1	2014-08-29	4	0	60	2014-08-29	60	0	1	0
1	2009-07-09	517	1	3	2009-07-09	3	1	1	2	0	0	1	1	0	0	1	0	1	1	less than 5%	1	2015-08-19	1	0	73	2015-08-19	73	0	0	0
1	2009-06-11	516	2	3	2009-06-11	8	2	2	3	0	0	1	1	1	0	1	1	2	1	10	1	2015-10-28	1	0	76	2015-10-28	76	0	1	1
2	2009-06-11	515	2	3	2009-06-11	8	2	1	2	0	0	1	1	0	0	1	1	1	1	<5	1	2014-08-04	1	0	61	2014-08-04	61	0	1	1
1	2010-01-08	514	2	4	2010-01-08	8	2	1	1	0	0		1	0	0	1	1	1	1	5%-10%	1	2014-11-26	1	0	58	2014-11-26	58	0	1	1
2	2009-05-21	513	2	3	2009-05-21	8	2	2	3	0	0	1	1		0	1	1			<3	1	2014-12-17	1	0	66	2014-12-17	66	0	1	1
1	2013-04-29	512	1	3	2013-04-29	8	2	2	3	0	0	1	1	0	0	1	1	1	1	<5	1	2016-12-07	1	0	43	2016-12-07	43	0	1	1
2	2009-04-28	511	2	3	2009-04-28	8	2	2	3	0	0	1	1		0	1	1			10	1	2017-03-23	1	0	94	2017-03-23	94	0	1	1
1	2009-05-04	510	1	5	2009-05-04	8	2	2	3	0	0	3	0	1	0	1	0	3	1	20	2	2016-12-01	1	0	90	2016-12-01	90	0	0	0
1	2009-04-10	509	1	4	2009-04-10	3	1	2	3	0	0	1	1	0	0	1	1	1	1	<1	1	2016-11-02	1	0	90	2016-11-02	90	0	1	0
1	2014-01-16	508	1	4	2014-01-16	3	1	1	1	0	0	1	1		0	1	0			<5	1	2017-01-18	1	0	36	2017-01-18	36	0	1	0
2	2009-03-26	507	2	2	2009-03-26	3	1	2	3	0	0	1	1	1	0	1	1	2	1	<5	1	2013-02-27	1	0	47	2013-02-27	47	0	1	0
1	2009-03-20	506	1	3	2009-03-20	8	2	1	2	0	0	1	1	1	0	1	1	2	1	<3	1	2016-03-14	1	0	83	2016-03-14	83	0	1	1
2	2009-02-11	505	2	3	2009-02-11	3	1	2	3	0	0	1	1		0	1	1			10	1	2016-05-17	1	0	87	2016-05-17	87	0	1	0
1	2008-12-31	504	1	3	2008-12-31	3	1	1	2	0	0	1	0	0	0	1	0	4	4	15	1	2017-01-31	1	0	97	2017-01-31	97	0	0	0
1	2008-12-26	503	2	4	2008-12-26	8	2	1	2	0	0	1	1	0	0	1	1	1	1	<5	1	2013-07-25	1	0	54	2013-07-25	54	0	1	1
1	2008-11-12	502	1	3	2008-11-12	8	2	2	3	0	0	1	1	0	0	1	1	1	1	<5	1	2016-11-07	1	0	95	2016-11-07	95	0	1	1
2	2008-11-17	501	2	3	2008-11-17	3	1	2	3	0	0	1	1	0	0	1	0	1	1	5	1	2012-11-13	1	0	47	2012-11-13	47	0	1	0
1	2008-12-05	500	1	3	2008-12-05	8	2	2	3	0	0	1	1	0	0	1	1	1	1	<5	1	2017-01-11	1	0	97	2017-01-11	97	0	1	1
1	2014-02-11	499	1	3	2014-02-11	8	2	1	2	0	0	1	1	0	0	1	0	1	1	<5	1	2017-02-06	1	0	35	2017-02-06	35	0	1	1
1	2008-11-13	498	1	4	2008-11-13	3	1	1	2	0	0		1	1	0	1	1	2	1	15	1	2016-12-20	1	0	97	2016-12-20	97	0	1	0
1	2008-10-15	497	1	4	2008-10-15	3	1	1	2	0	0	1	1	0	0	1	1	1	1	<5	1	2016-04-12	1	0	89	2016-04-12	89	0	1	0
1	2008-10-09	496	1	4	2008-10-09	3	1	2	3	0	0		1	0	0	1	1	1	1	<5	1	2013-10-08	1	0	59	2013-10-08	59	0	1	0
1	2010-09-06	495	1	3	2010-09-06	8	2	1	2	0	0	1	1	0	0	1	1	1	1	<5	1	2016-10-17	1	0	73	2016-10-17	73	0	1	1
1	2008-10-10	494	2	5	2008-10-10	8	2	1	2	0	0	1	1	0	0	1	1	1	1	<5	1	2016-10-26	1	0	96	2016-10-26	96	0	1	1
1	2008-09-22	493	1	4	2008-09-22	8	2	2	3	0	0	1	1	0	0	1	1	1	1	5	1	2016-09-26	1	0	96	2016-09-26	96	0	1	1
1	2008-07-09	492	1	5	2008-07-09	8	2	1	2	0	0	1	1	0	0	1	0	1	1	<1	1	2013-01-10	1	0	54	2013-01-10	54	0	1	1
1	2008-06-09	491	2	5	2008-06-09	8	2	2	3	0	0	1	0	0	0	1	0	4	4	<5	1	2016-10-26	1	0	100	2016-10-26	100	0	1	1
2	2010-10-15	490	2	2	2010-10-15	3	1	2	3	0	0	1	1	0	0	1	0	1	1	5	1	2015-11-10	1	0	60	2015-11-10	60	0	1	0
1	2013-12-31	489	1	5	2013-12-31	8	2	2	3	0	0	1	1	0	0	1	1	1	1	5	1	2017-02-06	1	0	37	2017-02-06	37	0	1	1
1	2008-03-25	488	1	5	2008-03-25	3	1	2	3	0	0	1	1	0	0	1	1	1	1	<5	1	2015-12-08	1	0	92	2015-12-08	92	0	1	0
2	2008-03-18	487	2	3	2008-03-18	3	1	2	3	0	0	1	1	0	0	1	1	1	1	<5	1	2015-11-17	1	0	91	2015-11-17	91	0	1	0
1	2008-02-14	486	1	5	2008-02-14	4	1	2	3	0	0	1	0	0	0	1	1	1	1	<5%	1	2016-09-05	1	0	102	2016-09-05	102	0	1	0
1	2008-01-21	485	1	3	2008-01-21	8	2	1	2	0	0	1	1	0	0	1	1	1	1	less than 5	1	2016-04-11	1	0	98	2016-04-11	98	0	1	1
1	2007-12-28	484	1	5	2007-12-28	8	2	1	2	0	0	1	1	0	0	1	1	1	1	<5	1	2014-04-18	1	0	75	2014-04-18	75	0	1	1
1	2007-11-29	483	2	5	2007-11-29	4	1	1	2	0	0	1	1	0	0	1	0	1	1	15	1	2012-11-28	1	0	59	2012-11-28	59	0	1	0
2	2007-11-16	482	2	4	2007-11-16	3	1	2	3	0	0	1	1	0	0	1	1	1	1	<5%	1	2013-12-04	1	0	72	2013-12-04	72	0	1	0
2	2012-08-02	481	2	5	2012-08-02	3	1	1	2	0	0	1	1	1	0	1	0	2	1	10~15	1	2017-01-25	1	0	53	2017-01-25	53	0	1	0
1	2013-10-17	480	1	3	2013-10-17	8	2	2	3	0	0	1	0	0	0	1	0	4	4	5	1	2016-10-26	1	0	36	2016-10-26	36	0	1	1
1	2014-02-25	479	1	3	2014-02-25	8	2	2	3	0	0	1	1	0	0	1	0	1	1	10	1	2017-03-08	1	0	36	2017-03-08	36	0	1	1
1	2007-10-15	478	2	3	2007-10-15	8	2	1	2	0	0	1	1	0	0	1	1	1	1	<5	1	2013-07-17	1	0	69	2013-07-17	69	0	1	1
1	2007-10-12	477	1	5	2007-10-12	8	2	2	3	0	0	1	1	0	0	1	1	1	1	<5	1	2012-07-30	1	0	57	2012-07-30	57	0	1	1
1	2007-10-05	476	2	5	2007-10-05	8	2	1	2	0	0	1	1	0	0	1	1	1	1	<5	1	2016-10-19	1	0	108	2016-10-19	108	0	1	0
1	2007-09-18	475	1	1	2007-09-18	3	1	2	3	0	0	1	1	0	0	1	0	1	1	10	1	2016-08-24	1	0	107	2016-08-24	107	0	1	0
2	2007-09-14	474	2	5	2007-09-14	3	1	2	3	0	0	1	1		0	1	1			<5	1	2012-01-12	1	0	51	2012-01-12	51	0	1	0
1	2007-09-12	473	1	5	2007-09-12	3	1	1	2	0	0	1	1	0	0	1	1	1	1	<5	1	2016-01-27	1	0	100	2016-01-27	100	0	1	0
1	2007-08-27	472	1	4	2007-08-27	8	2	1	2	0	0		0	0	0	1	1	1	1	<5%	1	2016-11-16	1	0	110	2016-11-16	110	0	1	1
1	2007-08-23	471	1	3	2007-08-23	8	2	1	2	0	0	1	1	0	0	1	1	1	1	<5%	1	2016-11-09	1	0	110	2016-11-09	110	0	1	1
1	2007-07-24	470	1	4	2007-07-24	4	1	2	3	0	0	1	1	0	0	1	1	1	1	<5%	1	2016-07-07	1	0	107	2016-07-07	107	0	1	0
2	2007-07-25	469	2	3	2007-07-25	3	1	2	3	0	0	1	1		0	1	1			<5%	1	2015-02-27	1	0	91	2015-02-27	91	0	1	0
2	2010-01-25	468	2	3	2010-01-25	8	2	2	3	0	0	1	1	0	0	1	1	1	1	0.2	1	2017-03-22	1	0	85	2017-03-22	85	0	1	1
1	2012-06-13	467	2	3	2012-06-13	3	1	2	3	0	0	1	1	0	0	1	1	1	1	5	1	2017-01-11	1	0	54	2017-01-11	54	0	1	0
1	2010-12-31	466	2	3	2010-12-31	8	2	1	1	0	0	1	0	0	0	1	1	1	1	<5	1	2017-03-21	1	0	74	2017-03-21	74	0	1	1
2	2007-04-24	465	2	2	2007-04-24	3	1	2	3	0	0	1	1	0	0	1	1	1	1	<5%	1	2009-03-07	1	0	22	2009-03-07	22	0	1	0
1	2007-12-14	464	1	5	2007-12-14	8	2	2	3	0	0		1	0	0	1	1	1	1	<5	1	2013-01-03	1	0	60	2013-01-03	60	0	1	1
1	2008-06-25	463	2	3	2008-06-25	8	2	2	3	0	0		1	0	0	1	1	1	1	<5	1	2016-06-22	1	0	95	2016-06-22	95	0	1	1
1	2007-04-06	462	2	3	2007-04-06	3	1	2	3	0	0	1	1	0	0	1	1	1	1	<5%	1	2017-03-13	2	2	119	2010-05-12	37	0	1	0
1	2012-04-04	461	1	3	2012-04-04	8	2	2	3	0	0	1	1	0	0	1	1	1	1	20	2	2015-03-30	1	0	35	2015-03-30	35	0	1	1
1	2007-03-27	460	2	3	2007-03-27	3	1	1	2	0	0	1	1	0	0	1	1	1	1	<5%	1	2016-04-20	1	0	108	2016-04-20	108	0	1	0
2	2007-03-30	459	2	3	2007-03-30	8	2	2	3	0	0	1	1	0	0	1	1	1	1	20%	2	2017-03-20	1	0	119	2017-03-20	119	0	1	1
1	2007-03-16	458	1	5	2007-03-16	8	2	2	3	0	0	3	1	1	0	1	1	2	1	<5	1	2015-03-12	1	0	95	2015-03-12	95	0	1	1
1	2007-01-26	457	1	3	2007-01-26	3	1	2	3	0	0	1	1	1	0	1	0	2	1	<5%	1	2012-01-19	1	0	59	2012-01-19	59	0	1	0
1	2009-06-15	456	1	3	2009-06-15	8	2	1	2	0	0	1	1	0	0	1	0	1	1	<2	1	2016-09-21	1	0	87	2016-09-21	87	0	1	1
1	2006-11-29	455	1	5	2006-11-29	3	1	1	2	0	0	1	1	0	0	1	1	1	1	5	1	2011-04-21	1	0	52	2011-04-21	52	0	0	0
2	2007-01-04	454	2	3	2007-01-04	3	1	1	2	0	0	1	1	0	0	1	1	1	1	<5%	1	2011-11-14	1	0	58	2011-11-14	58	0	1	0
1	2006-11-14	453	1	3	2006-11-14	8	2	1	2	0	0	1	1	0	0	1	1	1	1	<5	1	2016-11-14	1	0	120	2016-11-14	120	0	1	1
1	2006-10-17	452	1	5	2006-10-17	3	1	2	3	0	0	3	0		0	1	0			<5	1	2012-10-25	1	0	72	2012-10-25	72	0	0	0
1	2014-04-15	451	2	5	2014-04-15	5	1	2	3	0	0	1	0	0	0	1	0	4	4	40	2	2016-11-30	1	0	31	2016-11-30	31	0	0	0
1	2014-05-15	450	2	3	2014-05-15	8	2	1	2	0	0	1	1		0	1	1			5	1	2016-05-28	1	0	24	2016-05-28	24	0	1	1
1	2014-03-11	449	1	3	2014-03-11	8	2	2	3	0	0	1	1	0	0	1	1	1	1	5	1	2017-03-22	1	0	36	2017-03-22	36	0	1	1
1	2006-01-23	448	1	5	2006-01-23	3	1	2	3	0	0	1	1	0	0	1	1	1	1	<5	1	2016-03-30	1	0	122	2016-03-30	122	0	1	0
1	2009-01-13	447	2	3	2009-01-13	8	2	1	2	0	0	1	1	0	0	1	1	1	1	30	2	2016-11-25	1	0	94	2016-11-25	94	0	1	0
1	2012-09-12	446	1	3	2012-09-12	8	2	2	3	0	0	1	1	0	0	1	1	1	1	<5	1	2017-03-08	1	0	53	2017-03-08	53	0	1	1
1	2006-10-23	445	1	5	2006-10-23	8	2	1	2	0	0		1	0	0	1	1	1	1	<5	1	2008-10-17	1	0	23	2008-10-17	23	0	1	0
1	2012-08-01	444	1	2	2012-08-01	8	2	2	3	0	0	1	1	0	0	1	0	1	1	<5	1	2017-03-06	1	0	55	2017-03-06	55	0	1	1
2	2011-03-22	443	2	3	2011-03-22	4	1	2	3	0	0	1	1		0	1	1			5	1	2016-03-12	1	0	59	2016-03-12	59	0	1	0
1	2012-07-16	442	2	3	2012-07-16	8	2	2	3	0	0	1	1	0	0	1	1	1	1	5~10	1	2017-02-01	1	0	54	2017-02-01	54	0	1	1
1	2013-10-22	441	1	3	2013-10-22	8	2	2	3	0	0	1	0	0	0	1	0	4	4	10	1	2016-11-21	1	0	36	2016-11-21	36	0	1	1
1	2010-05-07	440	1	3	2010-05-07	3	1	2	3	0	0	1	1	0	0	1	1	1	1	<5	1	2016-12-20	1	0	79	2016-12-20	79	0	1	0
1	2010-04-01	439	1	3	2010-04-01	8	2	1	2	0	0	1	1	0	0	1	1	1	1	<5	1	2016-05-02	1	0	73	2016-05-02	73	0	1	1
1	2011-06-15	438	2	3	2011-06-15	8	2	1	1	0	0	1	0	1	0	1	0	3	1	20-30	2	2016-06-08	1	0	59	2016-06-08	59	0	0	1
1	2011-11-22	437	2	3	2011-11-22	3	1	2	3	0	0	1	1	0	0	1	1	1	1	less than 5	1	2015-01-13	1	0	37	2015-01-13	37	0	1	0
1	2009-07-23	436	2	5	2009-07-23	8	2	1	2	0	0		1	0	0	1	1	1	1	less than 3	1	2014-01-08	1	0	53	2014-01-08	53	0	1	0
1	2006-09-15	435	1	5	2006-09-15	8	2	1	2	0	0	1	1	0	0	1	1	1	1	<5	1	2016-08-31	1	0	119	2016-08-31	119	0	1	1
2	2008-12-26	434	2	2	2008-12-26	3	1	2	3	0	0	1	1	0	0	1	1	1	1	20	2	2010-01-28	1	0	13	2010-01-28	13	0	1	0
2	2011-06-28	433	2	2	2011-06-28	3	1	2	3	0	0	1	1		0	1	1			10	1	2016-06-13	1	0	59	2016-06-13	59	0	1	0
1	2012-10-17	432	1	5	2012-10-17	8	2	1	2	0	0	1	1	0	0	1	1	1	1	1	1	2016-11-07	1	0	48	2016-11-07	48	0	1	1
2	2006-06-20	431	2	5	2006-06-20	8	2	2	3	0	0	1	1	0	0	1	1	1	1	<5	1	2015-12-22	1	0	114	2015-12-22	114	0	1	1
1	2006-06-19	430	2	3	2006-06-19	3	1	2	3	0	0		1	0	0	1	1	1	1	10	1	2012-07-11	1	0	72	2012-07-11	72	0	1	0
1	2009-11-20	429	2	5	2009-11-20	3	1	2	3	0	0	1	1	0	0	1	1	1	1	less than 3	1	2017-01-02	1	0	85	2017-01-02	85	0	1	0
1	2013-05-08	428	1	3	2013-05-08	3	1	1	2	0	0	1	1	0	0	1	1	1	1	<5	1	2016-11-30	1	0	42	2016-11-30	42	0	1	0
2	2008-10-10	427	2	3	2008-10-10	3	1	1	2	0	0	1	0	1	0	1	0	3	1	5	1	2017-02-17	2	2	100	2012-12-05	49	0	0	1
1	2010-03-12	426	1	4	2010-03-12	8	2	1	2	0	0	1	1	0	0	1	1	1	1	less than 5%	1	2016-10-24	1	0	79	2016-10-24	79	0	1	1
1	2007-07-23	425	1	5	2007-07-23	3	1	2	3	0	0	1	1	1	0	1	1	2	1	<5%	1	2014-03-03	1	0	79	2014-03-03	79	0	1	0
2	2013-12-12	424	2	4	2013-12-12	3	1	1	2	0	0	1	1	0	0	1	1	1	1	5	1	2017-01-05	1	0	36	2017-01-05	36	0	1	0
2	2012-11-14	423	2	5	2012-11-14	8	2	1	1	0	0	1	1	0	0	1	1	1	1	10	1	2016-10-31	1	0	47	2016-10-31	47	0	1	1
1	2012-10-24	422	1	2	2012-10-24	8	2	1	1	0	0	1	1	0	0	1	1	1	1	<5	1	2016-11-28	1	0	49	2016-11-28	49	0	1	1
1	2013-09-12	421	2	3	2013-09-12	8	2	2	3	0	0	1	1	0	0	1	0	1	1	15	1	2016-10-19	1	0	37	2016-10-19	37	0	1	1
1	2013-04-08	420	2	3	2013-04-08	8	2	2	3	0	0	1	1	0	0	1	0	1	1	15	1	2016-11-02	1	0	42	2016-11-02	42	0	1	1
1	2012-11-21	419	1	4	2012-11-21	3	1	2	3	0	0	3	1	0	0	1	1	1	1	10	1	2017-02-27	1	0	51	2017-02-27	51	0	1	0
1	2013-12-31	418	1	3	2013-12-31	8	2	1	2	0	0	1	1	0	0	1	0	1	1	5	1	2017-01-16	1	0	36	2017-01-16	36	0	1	1
2	2010-07-01	417	2	2	2010-07-01	4	1	2	3	0	0	3	1	0	0	1	1	1	1	20	2	2016-08-02	1	0	73	2016-08-02	73	0	1	0
2	2011-07-18	416	2	3	2011-07-18	8	2	2	3	0	0	1	1	0	0	1	1	1	1	10~20	1	2016-07-13	1	0	59	2016-07-13	59	0	1	1
1	2014-01-23	415	1	5	2014-01-23	8	2	1	1	0	0	1	1	0	0	1	0	1	1	<5	1	2017-02-01	1	0	36	2017-02-01	36	0	1	1
1	2011-06-10	414	1	3	2011-06-10	3	1	1	2	0	0	1	1	0	0	1	1	1	1	5	1	2016-05-04	1	0	58	2016-05-04	58	0	1	0
1	2009-12-29	413	1	3	2009-12-29	4	1	2	3	0	0	1	1	0	0	1	1	1	1	less than 1%	1	2015-10-14	1	0	69	2015-10-14	69	0	1	0
2	2008-08-20	412	2	3	2008-08-20	8	2	2	3	0	0	1	0	0	0	1	1	1	1	<1	1	2010-09-01	1	0	24	2010-09-01	24	0	1	0
2	2012-09-17	411	2	3	2012-09-17	8	2	2	3	0	0	3	1	0	0	1	1	1	1	<5	1	2016-10-17	1	0	49	2016-10-17	49	0	1	1
1	2010-02-01	410	1	3	2010-02-01	8	2	2	3	0	0	1	1	0	0	1	1	1	1	1-2%	1	2017-02-22	1	0	84	2017-02-22	84	0	1	1
1	2012-02-08	409	1	3	2012-02-08	8	2	1	2	0	0	1	1	0	0	1	1	1	1	5	1	2017-01-09	1	0	59	2017-01-09	59	0	1	1
1	2013-09-16	408	1	5	2013-09-16	8	2	2	3	0	0	1	1	0	0	1	0	1	1	5	1	2017-03-27	1	0	42	2017-03-27	42	0	1	1
1	2013-05-29	407	1	3	2013-05-29	8	2	1	2	0	0	1	0	0	0	1	0	4	4	1	1	2016-02-17	1	0	32	2016-02-17	32	0	1	1
1	2011-03-18	406	1	2	2011-03-18	8	2	2	3	0	0	1	1	0	0	1	1	1	1	5	1	2014-09-04	1	0	41	2014-09-04	41	0	1	0
2	2011-05-18	405	2	3	2011-05-18	8	2	2	3	0	0	1	1	0	0	1	1	1	1	5	1	2016-05-09	1	0	59	2016-05-09	59	0	1	1
1	2012-12-28	404	1	3	2012-12-28	8	2	1	2	0	0	1	1	0	0	1	1	1	1	5	1	2017-01-02	1	0	48	2017-01-02	48	0	1	1
1	2012-04-02	403	2	3	2012-04-02	8	2	1	1	0	0	1	1	0	0	1	1	1	1	5	1	2016-11-21	1	0	55	2016-11-21	55	0	1	1
1	2013-07-23	402	2	2	2013-07-23	8	2	1	2	0	0	1	1		0	1	0			3	1	2017-02-01	1	0	42	2017-02-01	42	0	1	0
1	2012-05-30	401	1	5	2012-05-30	8	2	1	2	0	0	1	1	0	0	1	0	1	1	5	1	2017-02-01	1	0	56	2017-02-01	56	0	1	1
1	2013-03-25	400	1	3	2013-03-25	8	2	1	1	0	0	1	1	0	0	1	0	1	1	5	1	2016-11-14	1	0	43	2016-11-14	43	0	1	1
1	2013-01-30	399	1	4	2013-01-30	8	2	1	1	0	0	1	0	1	0	1	1	2	1	5	1	2017-02-06	1	0	48	2017-02-06	48	0	1	1
1	2011-10-12	398	2	3	2011-10-12	8	2	1	1	0	0		1	0	0	1	0	1	1	10~15	1	2016-11-14	1	0	61	2016-11-14	61	0	1	1
1	2014-04-29	397	1	5	2014-04-29	8	2	1	2	0	0	3	1	0	0	1	1	1	1	5	1	2016-11-28	1	0	30	2016-11-28	30	0	1	1
1	2013-12-26	396	1	3	2013-12-26	8	2	1	1	0	0	1	1	0	0	1	0	1	1	5	1	2017-02-27	1	0	38	2017-02-27	38	0	1	1
2	2011-08-01	395	2	3	2011-08-01	8	2	1	2	0	0	1	1	0	0	1	0	1	1	5	1	2017-01-09	1	0	65	2017-01-09	65	0	1	1
1	2007-10-19	394	1	2	2007-10-19	3	1	2	3	0	0		1	0	0	1	1	1	1	5~10	1	2013-11-01	1	0	72	2013-11-01	72	0	1	0
1	2006-07-03	393	2	3	2006-07-03	6	2	1	1	0	0	1	1	0	0	1	0	1	1	<5	1	2016-09-07	1	0	122	2016-09-07	122	0	1	1
1	2011-11-21	392	1	4	2011-11-21	8	2	1	2	0	0	1	1	0	0	1	1	1	1	less than 5	1	2016-11-07	1	0	59	2016-11-07	59	0	1	1
1	2011-08-03	391	1	3	2011-08-03	8	2	1	1	0	0	1	0	1	0	1	1	2	1	5	1	2017-03-13	1	0	67	2017-03-13	67	0	1	1
2	2013-02-20	390	2	3	2013-02-20	8	2	2	3	0	0	1	1	0	0	1	1	1	1	15	1	2017-03-13	1	0	48	2017-03-13	48	0	1	1
1	2012-08-08	389	1	3	2012-08-08	3	1	1	1	0	0	1	1	0	0	1	0	1	1	<5	1	2017-02-08	1	0	54	2017-02-08	54	0	1	0
1	2010-12-31	388	1	3	2010-12-31	3	1	2	3	0	0	1	1	0	0	1	1	1	1	10	1	2017-01-11	1	0	72	2017-01-11	72	0	1	0
1	2012-06-27	387	1	2	2012-06-27	8	2	2	3	0	0	1	1	0	0	1	1	1	1	5	1	2017-01-11	1	0	54	2017-01-11	54	0	1	1
1	2012-08-27	386	1	3	2012-08-27	8	2	2	3	0	0	1	1	0	0	1	1	1	1	10	1	2016-10-19	1	0	49	2016-10-19	49	0	1	1
1	2009-02-19	385	1	3	2009-02-19	3	1	2	3	0	0	1	1	0	0	1	1	1	1	5	1	2016-04-20	1	0	86	2016-04-20	86	0	1	0
1	2013-09-10	384	1	3	2013-09-10	8	2	1	2	0	0	1	1	0	0	1	0	1	1	5	1	2016-12-21	1	0	39	2016-12-21	39	0	1	1
1	2013-02-18	383	2	3	2013-02-18	8	2	2	3	0	0	1	1	0	0	1	0	1	1	2	1	2017-03-20	1	0	49	2017-03-20	49	0	1	1
1	2006-03-27	382	1	3	2006-03-27	8	2	1	2	0	0	1	1	0	0	1	1	1	1	5~10	1	2017-03-13	2	2	131	2012-01-11	69	0	1	1
1	2009-12-18	381	1	3	2009-12-18	8	2	2	3	0	0	1	0	0	0	1	0	4	4	5	1	2016-06-08	1	0	77	2016-06-08	77	0	0	1
1	2013-04-08	380	1	3	2013-04-08	8	2	1	2	0	0	1	1	0	0	1	0	1	1	5	1	2016-11-07	1	0	42	2016-11-07	42	0	1	1
2	2013-06-25	379	2	2	2013-06-25	8	2	2	3	0	0	1	0	0	0	1	0	4	4	5~10	1	2016-11-07	1	0	40	2016-11-07	40	0	0	0
1	2013-02-06	378	1	3	2013-02-06	8	2	1	1	0	0	1	1	0	0	1	1	1	1	10	1	2015-01-27	1	0	23	2015-01-27	23	0	1	1
2	2013-07-30	377	2	3	2013-07-30	8	2	2	3	0	0	1	1	0	0	1	1	1	1	3	1	2017-02-27	1	0	42	2017-02-27	42	0	1	1
1	2013-07-22	376	1	2	2013-07-22	8	2	2	3	0	0	3	0	0	0	1	0	4	4	80	2	2016-10-11	1	0	38	2016-10-11	38	0	0	1
1	2013-03-27	375	2	3	2013-03-27	8	2	2	3	0	0	1	1	0	0	1	1	1	1	5	1	2016-10-24	1	0	42	2016-10-24	42	0	1	1
1	2009-04-07	374	1	3	2009-04-07	3	1	1	2	0	0	1	1		0	1	1			<3	1	2016-04-11	1	0	84	2016-04-11	84	0	1	0
1	2009-02-25	373	1	2	2009-02-25	10	2	2	3	0	0	1	1	0	0	1	1	1	1	5	1	2017-03-30	1	0	97	2017-03-30	97	0	1	0
2	2009-05-07	372	2	3	2009-05-07	8	2	1	2	0	0	1	1	0	0	1	1	1	1	<1	1	2015-05-18	1	0	72	2015-05-18	72	0	1	1
1	2012-01-30	371	2	3	2012-01-30	8	2	2	3	0	0	1	1	0	0	1	1	1	1	15	1	2017-01-16	1	0	59	2017-01-16	59	0	1	1
1	2010-11-23	370	1	4	2010-11-23	3	1	1	2	0	0	1	1	0	0	1	1	1	1	0.05	1	2016-12-07	1	0	72	2016-12-07	72	0	1	0
2	2006-01-16	369	2	3	2006-01-16	3	1	1	2	0	0	3	1	0	0	1	1	1	1	20	2	2011-09-28	1	0	68	2011-09-28	68	0	1	0
2	2014-02-06	368	2	2	2014-02-06	8	2	2	3	0	0	1	1	0	0	1	0	1	1	10	1	2017-03-06	1	0	37	2017-03-06	37	0	1	1
1	2006-03-28	367	1	5	2006-03-28	8	2	1	2	0	0	1	1	0	0	1	0	1	1	<5	1	2012-03-29	1	0	72	2012-03-29	72	0	1	1
1	2008-06-13	366	2	4	2008-06-13	5.1	1	2	3	0	0		1	0	0	1	1	1	1	<1	1	2016-08-03	1	0	97	2016-08-03	97	0	1	0
2	2006-02-03	365	2	5	2006-02-03	3	1	2	3	0	0	1	1	0	0	1	1	1	1	<5	1	2013-05-07	1	0	87	2013-05-07	87	0	1	0
1	2013-11-14	364	1	3	2013-11-14	8	2	2	3	0	0	1	1	0	0	1	0	1	1	5	1	2016-11-28	1	0	36	2016-11-28	36	0	1	1
1	2010-08-20	363	1	3	2010-08-20	8	2	1	1	0	0	1	1	1	0	1	1	2	1	5	1	2017-03-06	1	0	78	2017-03-06	78	0	1	1
1	2007-01-19	362	1	5	2007-01-19	3	1	2	3	0	0	1	1	0	0	1	1	1	1	<5%	1	2016-10-17	1	0	116	2016-10-17	116	0	1	0
1	2013-07-16	361	2	4	2013-07-16	6	2	1	1	0	0		0	0	0	1	0	4	4	40	2	2016-05-03	1	0	33	2016-05-03	33	0	0	1
1	2009-10-06	360	1	5	2009-10-06	3	1	2	3	0	0	1	1	0	0	1	1	1	1	less than 1	1	2016-10-11	1	0	84	2016-10-11	84	0	1	0
1	2011-08-08	359	1	4	2011-08-08	3	1	1	1	0	0	1	1	0	0	1	1	1	1	<5	1	2017-01-17	1	0	65	2017-01-17	65	0	1	0
1	2011-08-08	358	1	4	2011-08-08	3	1	1	1	0	0	1	1	0	0	1	1	1	1	5	1	2017-01-17	1	0	65	2017-01-17	65	0	1	0
2	2007-04-20	357	2	3	2007-04-20	3	1	2	3	0	0	1	0	0	0	1	1	1	1	<5%	1	2011-07-14	1	0	50	2011-07-14	50	0	1	0
1	2012-07-25	356	1	3	2012-07-25	3	1	1	1	0	0	3	0	1	0	1	0	3	1	5	1	2013-09-23	1	0	13	2013-09-23	13	0	0	0
1	2009-02-12	355	1	3	2009-02-12	3	1	2	3	0	0	1	1	0	0	1	1	1	1	20	2	2016-03-15	1	0	85	2016-03-15	85	0	1	0
2	2007-11-12	354	2	5	2007-11-12	8	2	2	3	0	0	1	1	0	0	1	1	1	1	<5	1	2012-01-19	1	0	50	2012-01-19	50	0	1	1
1	2013-02-06	353	2	3	2013-02-06	8	2	2	3	0	0	1	1	0	0	1	0	1	1	<5	1	2017-02-27	1	0	48	2017-02-27	48	0	1	1
1	2006-12-06	352	1	2	2006-12-06	3	1	1	2	0	0	1	1	0	0	1	1	1	1	less than 5	1	2014-03-10	1	0	87	2014-03-10	87	0	1	0
1	2011-01-21	351	1	3	2011-01-21	8	2	1	2	0	0	1	1	0	0	1	1	1	1	15	1	2017-01-16	1	0	71	2017-01-16	71	0	1	1
1	2007-01-02	350	1	3	2007-01-02	8	2	1	2	0	0	1	1	0	0	1	1	1	1	<5%	1	2016-10-06	1	0	117	2016-10-06	117	0	1	1
1	2013-12-03	349	1	3	2013-12-03	8	2	1	2	0	0	1	1	0	0	1	1	1	1	<5	1	2016-12-12	1	0	36	2016-12-12	36	0	1	1
1	2009-01-30	348	1	4	2009-01-30	8	2	2	3	0	0	1	1	0	0	1	1	1	1	10	1	2017-02-22	1	0	96	2017-02-22	96	0	1	1
1	2011-05-03	347	1	3	2011-05-03	3	1	2	3	0	0	1	1	0	0	1	1	1	1	5	1	2016-04-14	1	0	59	2016-04-14	59	0	1	0
2	2012-10-10	346	2	3	2012-10-10	8	2	2	3	0	0	1	1	0	0	1	1	1	1	<5	1	2016-10-17	1	0	48	2016-10-17	48	0	1	1
2	2012-07-19	345	2	3	2012-07-19	8	2	2	3	0	0	1	1	0	0	1	1	1	1	<5	1	2014-02-22	1	0	19	2014-02-22	19	0	1	1
1	2009-05-08	344	1	2	2009-05-08	8	2	2	3	0	0	1	1	0	0	1	1	1	1	<1	1	2016-10-31	1	0	89	2016-10-31	89	0	1	1
1	2012-12-17	343	1	2	2012-12-17	8	2	1	2	0	0	1	1	0	0	1	1	1	1	30	2	2017-02-06	1	0	49	2017-02-06	49	0	1	1
1	2011-11-09	342	1	3	2011-11-09	3	1	1	2	0	0	3	1	0	0	1	1	1	1	10	1	2016-12-21	1	0	61	2016-12-21	61	0	1	1
1	2011-11-02	341	1	3	2011-11-02	8	2	1	2	0	0	1	1	0	0	1	1	1	1	less than 5	1	2016-10-24	1	0	59	2016-10-24	59	0	1	1
1	2012-11-14	340	1	3	2012-11-14	8	2	2	3	0	0	1	1	0	0	1	1	1	1	5~10	1	2016-12-07	1	0	48	2016-12-07	48	0	1	1
2	2012-08-13	339	2	3	2012-08-13	3	1	1	1	0	0	1	1	0	0	1	1	1	1	<5	1	2017-03-08	1	0	54	2017-03-08	54	0	1	0
2	2012-04-25	338	2	3	2012-04-25	3	1	1	1	0	0	1	0	1	0	1	0	3	1	30	2	2017-03-03	1	0	58	2017-03-03	58	0	0	0
2	2006-09-20	337	2	3	2006-09-20	5.1	1	2	3	0	0	1	1	0	0	1	1	1	1	<5	1	2016-06-16	1	0	116	2016-06-16	116	0	1	0
2	2011-09-05	336	2	2	2011-09-05	8	2	2	3	0	0	1	1	0	0	1	1	1	1	5~10	1	2017-03-28	1	0	66	2017-03-28	66	0	1	1
1	2012-11-21	335	1	3	2012-11-21	8	2	1	2	0	0	1	1	0	0	1	1	1	1	<5	1	2016-11-30	1	0	48	2016-11-30	48	0	1	1
1	2013-11-26	334	2	3	2013-11-26	8	2	1	2	0	0	1	0	0	0	1	1	1	1	<5	1	2017-02-08	1	0	38	2017-02-08	38	0	1	1
1	2013-11-07	333	1	2	2013-11-07	8	2	2	3	0	0	1	1	0	0	1	1	1	1	5	1	2016-11-21	1	0	36	2016-11-21	36	0	1	0
1	2010-01-28	332	1	3	2010-01-28	8	2	1	2	0	0	1	1		0	1	1			0.05	1	2017-02-15	1	0	84	2017-02-15	84	0	1	1
1	2009-11-13	331	2	3	2009-11-13	8	2	2	3	0	0	1	1	1	0	1	1	2	1	less than 3 in tumor cells	1	2017-03-29	2	2	88	2011-11-25	24	0	1	1
1	2013-05-08	330	1	3	2013-05-08	10	2	2	3	0	0	3	0	0	0	1	0	4	4	50	2	2016-11-28	1	0	42	2016-11-28	42	1	0	1
1	2012-07-09	329	1	3	2012-07-09	8	2	2	3	0	0	1	1	1	0	1	1	2	1	5~10	1	2017-02-01	1	0	54	2017-02-01	54	1	1	1
2	2008-04-18	328	2	4	2008-04-18	8	2	2	3	0	0	1	1	0	0	1	1	1	1	0.05	1	2015-02-04	1	0	81	2015-02-04	81	1	1	0
1	2014-05-29	327	2	4	2014-05-29	8	2	2	3	0	0	3	0	0	0	1	0	4	4	30	2	2015-06-17	1	0	12	2015-06-17	12	1	1	1
1	2014-05-29	326	2	4	2014-05-29	8	2	2	3	0	0	3	0	0	0	1	0	4	4	30	2	2015-06-17	1	0	12	2015-06-17	12	1	1	1
1	2014-05-08	325	2	3	2014-05-08	8	2	2	3	0	0	3	0	0	0	1	0	4	4	40	2	2016-11-21	1	0	30	2016-11-21	30	1	0	1
1	2014-05-13	324	2	3	2014-05-13	8	2	2	3	0	0	3	0	1	0	1	0	3	1	50	2	2016-11-21	1	0	30	2016-11-21	30	1	0	1
1	2014-04-29	323	2	3	2014-04-29	3	1	2	3	0	0	1	0	1	0	1	0	3	1	40	2	2016-11-09	1	0	30	2016-11-09	30	1	0	0
1	2014-04-15	322	2	4	2014-04-15	8	2	2	3	0	0	1	0	1	0	1	0	3	1	20	2	2016-11-23	1	0	31	2016-11-23	31	1	0	1
1	2014-04-10	321	2	3	2014-04-10	3	1	2	3	0	0	3	1	0	0	1	0	2	1	30	2	2016-11-30	1	0	31	2016-11-30	31	1	1	0
1	2014-04-03	320	2	4	2014-04-03	8	2	2	3	0	0		0	0	0	1	0	4	4	50	2	2016-11-21	1	0	31	2016-11-21	31	1	0	1
2	2014-02-13	319	2	3	2014-02-13	8	2	1	2	0	0	3	0	0	0	1	0	4	4	30	2	2017-03-22	1	0	37	2017-03-22	37	1	0	1
2	2014-02-13	318	2	3	2014-02-13	8	2	1	2	0	0	3	0	0	0	1	0	4	4	30	2	2017-03-22	1	0	37	2017-03-22	37	1	0	1
1	2014-02-04	317	2	4	2014-02-04	3	1	2	3	0	0	3	0	0	0	1	0	4	4	70	2	2017-03-13	1	0	37	2017-03-13	37	1	0	0
2	2014-01-16	316	2	3	2014-01-16	3	1	1	2	0	0	3	0	1	0	1	0	3	1	5	1	2017-01-18	1	0	36	2017-01-18	36	1	0	0
1	2014-01-07	315	1	3	2014-01-07	8	2	2	3	0	0	1	1	0	0	1	0	1	1	<5	1	2017-01-11	1	0	36	2017-01-11	36	1	1	1
1	2013-12-24	314	1	3	2013-12-24	8	2	2	3	0	0	3	0	1	0	1	0	3	1	30	2	2017-01-02	1	0	36	2017-01-02	36	1	1	1
2	2013-11-26	313	2	3	2013-11-26	8	2	2	3	0	0	1	1	1	0	1	0	2	1	<5	1	2016-11-28	1	0	36	2016-11-28	36	1	1	1
1	2014-06-10	312	2	3	2014-06-10	8	2	2	3	0	0	3	0	1	0	1	0	3	1	20	2	2017-01-11	1	0	31	2017-01-11	31	1	0	1
1	2013-10-25	311	2	3	2013-10-25	8	2	2	3	0	0	3	0	0	0	1	0	4	4	40	2	2016-10-31	1	0	36	2016-10-31	36	1	0	0
2	2013-10-22	310	2	2	2013-10-22	8	2	2	3	0	0	1	1	0	0	1	0	1	1	15	1	2016-11-02	1	0	36	2016-11-02	36	1	1	1
1	2013-08-27	309	1	3	2013-08-27	8	2	2	3	0	0	1	1	1	0	1	0	2	1	3	1	2017-02-08	1	0	41	2017-02-08	41	1	1	1
1	2013-08-22	308	1	3	2013-08-22	8	2	2	3	0	0	1	0	1	0	1	0	3	1	25	2	2017-02-27	1	0	42	2017-02-27	42	1	0	1
1	2013-08-22	307	2	3	2013-08-22	3	1	2	3	0	1	3	0	1	0	1	0	3	1	23	2	2014-12-04	1	0	15	2014-12-04	15	1	0	0
1	2013-08-13	306	1	3	2013-08-13	8	2	2	3	0	0	1	1	1	0	1	0	2	1	3	1	2017-02-20	1	0	42	2017-02-20	42	1	1	1
1	2013-08-06	305	2	3	2013-08-06	8	2	2	3	0	0	1	0	1	0	1	0	3	1	40	2	2017-03-27	1	0	43	2017-03-27	43	1	0	1
1	2013-07-18	304	2	2	2013-07-18	8	2	2	3	0	0	1	0	0	0	1	1	1	1	5	1	2017-02-01	1	0	42	2017-02-01	42	1	1	1
2	2013-05-20	303	2	3	2013-05-20	8	2	2	3	0	0	1	1	0	0	1	0	2	1	20	2	2017-03-29	2	2	46	2016-02-19	32	1	1	1
1	2013-05-06	302	1	3	2013-05-06	8	2	2	3	0	0	1	0	0	0	1	0	4	4	<5	1	2016-12-07	1	0	43	2016-12-07	43	1	1	1
1	2013-02-13	301	2	3	2013-02-13	8	2	2	3	0	0	1	0	0	0	1	1	1	1	10	1	2014-08-07	1	0	17	2014-08-07	17	1	1	1
2	2013-02-04	300	2	2	2013-02-04	8	2	2	3	0	0	3	1	0	0	1	0	2	1	20	2	2017-02-15	1	0	48	2017-02-15	48	1	1	1
2	2012-12-24	299	2	2	2012-12-24	3	1	2	3	0	0	3	0	1	0	1	0	3	1	50	2	2016-05-04	1	0	40	2016-05-04	40	1	0	0
1	2012-11-19	298	1	4	2012-11-19	8	2	1	2	0	0	3	0	0	0	1	0	4	4	50	2	2017-01-04	1	0	49	2017-01-04	49	1	0	1
1	2012-11-19	297	1	3	2012-11-19	8	2	2	3	0	0	3	0	0	0	1	0	4	4	25	2	2017-01-04	1	0	49	2017-01-04	49	1	0	1
1	2012-10-24	296	1	3	2012-10-24	3	1	1	1	0	0	1	1	0	0	1	1	1	1	<5	1	2016-10-26	1	0	48	2016-10-26	48	1	1	0
1	2012-08-29	295	1	2	2012-08-29	8	2	2	3	0	0	1	1	1	0	1	1	2	1	15	1	2016-10-19	1	0	49	2016-10-19	49	1	1	1
1	2012-08-08	294	1	2	2012-08-08	8	2	2	3	0	0	1	1	0	0	1	1	1	1	<5	1	2017-02-08	1	0	54	2017-02-08	54	1	1	1
2	2012-05-23	293	2	3	2012-05-23	8	2	2	3	0	0	3	0	0	0	1	0	4	4	30	2	2017-01-11	1	0	55	2017-01-11	55	1	0	1
1	2012-05-07	292	2	3	2012-05-07	8	2	2	3	0	0	1	1	1	0	1	1	2	1	10	1	2016-12-12	1	0	55	2016-12-12	55	1	1	1
1	2012-02-22	291	2	3	2012-02-22	8	2	2	3	0	0	1	0	1	0	1	0	3	1	20	2	2017-02-22	1	0	60	2017-02-22	60	1	0	1
1	2013-07-02	290	1	5	2013-07-02	8	2	2	3	0	0	1	0	1	0	1	0	3	1	10	1	2017-02-20	1	0	43	2017-02-20	43	1	0	1
2	2011-12-27	289	2	3	2011-12-27	3	1	2	3	0	0	1	0	1	0	1	1	2	1	30	2	2017-02-20	1	0	61	2017-02-20	61	1	1	0
2	2011-11-07	288	2	3	2011-11-07	3	1	2	3	0	0	1	1		0	1	1			15	1	2014-11-03	1	0	35	2014-11-03	35	1	1	0
1	2011-10-10	287	2	3	2011-10-10	8	2	2	3	0	0	3	0	0	0	1	0	4	4	60	2	2016-09-21	1	0	59	2016-09-21	59	1	0	1
2	2011-09-05	286	2	3	2011-09-05	3	1	2	3	0	0	1	1	0	0	1	1	1	1	5~10	1	2017-02-08	1	0	65	2017-02-08	65	1	1	0
1	2012-03-08	285	2	3	2012-03-08	8	2	2	3	0	0	1	1	0	0	1	1	1	1	<5	1	2017-03-08	1	0	60	2017-03-08	60	1	1	1
1	2012-08-22	284	2	4	2012-08-22	8	2	2	3	0	0	3	0	0	0	1	1	1	1	10	1	2017-03-13	1	0	54	2017-03-13	54	1	1	1
1	2011-08-03	283	1	5	2011-08-03	8	2	2	3	0	0	1	0	0	0	1	1	1	1	5	1	2016-07-13	1	0	59	2016-07-13	59	1	1	1
1	2011-07-20	282	1	3	2011-07-20	8	2	1	2	0	0	1	0	0	0	1	0	4	4	30	2	2017-01-18	1	0	65	2017-01-18	65	1	0	1
1	2011-07-11	281	1	3	2011-07-11	8	2	2	3	0	0	3	0	1	0	1	0	3	1	30	2	2016-07-13	1	0	60	2016-07-13	60	1	0	0
2	2011-06-14	280	2	2	2011-06-14	8	2	2	3	0	0		1	0	0	1	1	1	1	5~10	1	2013-07-02	1	0	24	2013-07-02	24	1	0	1
2	2011-04-25	279	2	4	2011-04-25	8	2	1	2	0	0	1	0	1	0	1	0	3	1	20	2	2016-04-20	1	0	59	2016-04-20	59	1	0	0
2	2011-04-01	278	2	3	2011-04-01	3	1	2	3	0	0	3	1	1	0	1	1	2	1	5	1	2017-03-08	1	0	71	2017-03-08	71	1	1	0
2	2010-12-30	277	2	4	2010-12-30	8	2	2	3	0	0	3	1	0	0	1	1	1	1	25	2	2017-01-06	1	0	72	2017-01-06	72	1	1	1
2	2010-11-22	276	2	3	2010-11-22	8	2	1	2	0	0	3	0	1	0	1	0	3	1	<5	1	2015-11-16	1	0	59	2015-11-16	59	1	0	1
2	2010-10-25	275	2	2	2010-10-25	8	2	2	3	0	0	3	1	0	0	1	0	1	1	5	1	2016-10-17	1	0	71	2016-10-17	71	1	1	1
2	2010-10-22	274	2	3	2010-10-22	3	1	2	3	0	0	3	0	1	0	1	0	3	1	20	2	2015-11-30	1	0	61	2015-11-30	61	1	0	0
1	2012-01-06	273	1	4	2012-01-06	3	1	1	2	0	0	1	1	0	0	1	1	1	1	20	2	2017-01-02	1	0	59	2017-01-02	59	1	1	0
1	2010-09-03	272	1	3	2010-09-03	8	2	2	3	0	0	3	1	0	0	1	1	1	1	5	1	2016-08-10	1	0	71	2016-08-10	71	1	1	1
2	2010-07-30	271	2	3	2010-07-30	3	1	2	3	0	0	1	1	1	0	1	1	2	1	10	1	2013-07-25	2	2	35	2012-08-03	24	1	1	0
1	2010-06-25	270	1	3	2010-06-25	8	2	1	1	0	0	3	0	1	0	1	0	3	1	5~10	1	2015-04-06	1	0	57	2015-04-06	57	1	0	1
1	2010-05-20	269	1	3	2010-05-20	3	1	2	3	0	0	1	1	0	0	1	1	1	1	5	1	2014-11-20	1	0	54	2014-11-20	54	1	1	0
1	2010-04-27	268	1	3	2010-04-27	3	1	2	3	0	0	1	1	0	0	1	1	1	1	less than 5%	1	2017-01-10	1	0	80	2017-01-10	80	1	1	0
1	2012-01-11	267	1	3	2012-01-11	8	2	2	3	0	0	1	0	0	0	1	0	4	4	10	1	2016-11-30	1	0	58	2016-11-30	58	1	0	1
1	2009-11-20	266	1	3	2009-11-20	8	2	2	3	0	0	3	0	0	0	1	1	1	1	20	2	2017-01-04	1	0	85	2017-01-04	85	1	1	1
1	2009-11-16	265	2	3	2009-11-16	8	2	2	3	0	0	3	0	1	0	1	0	3	1	60	2	2017-03-27	1	0	88	2017-03-27	88	1	0	1
1	2011-03-16	264	1	2	2011-03-16	8	2	2	3	0	0	1	1	1	0	1	1	2	1	5	1	2017-03-06	1	0	71	2017-03-06	71	1	1	1
1	2009-10-07	263	1	3	2009-10-07	3	1	2	3	0	0	1	1	1	0	1	1	2	1	about 10	1	2017-03-28	1	0	89	2017-03-28	89	1	1	0
1	2009-08-24	262	1	3	2009-08-24	8	2	2	3	0	0	1	0	0	0	1	0	4	4	about 5	1	2016-08-29	1	0	84	2016-08-29	84	1	0	1
2	2010-03-15	261	2	3	2010-03-15	8	2	2	3	0	0	3	0	0	0	1	0	4	4	15	1	2015-12-21	1	0	69	2015-12-21	69	1	0	1
2	2009-07-24	260	2	3	2009-07-24	8	2	2	3	0	0	3	0	1	0	1	0	3	1	5~10	1	2016-10-19	1	0	86	2016-10-19	86	1	0	1
1	2009-06-22	259	1	3	2009-06-22	8	2	2	3	0	0	1	0	1	0	1	0	3	1	less than 5%	1	2016-07-27	1	0	85	2016-07-27	85	1	0	1
2	2009-06-16	258	2	3	2009-06-16	8	2	2	3	0	0	3	0	0	0	1	0	4	4	>60	2	2014-01-08	1	0	54	2014-01-08	54	1	0	1
1	2014-04-17	257	1	3	2014-04-17	8	2	1	2	0	0	1	0	0	0	1	0	4	4	30	2	2016-11-30	1	0	31	2016-11-30	31	1	0	1
1	2009-05-29	256	2	3	2009-05-29	8	2	2	3	0	0	1	1	1	0	1	1	2	1	10	1	2016-05-30	1	0	84	2016-05-30	84	1	1	1
1	2010-10-19	255	1	5	2010-10-19	8	2	2	3	0	0	1	0	0	0	1	0	4	4	less than 5	1	2016-10-19	1	0	72	2016-10-19	72	1	0	1
2	2009-05-18	254	2	3	2009-05-18	3	1	2	3	0	0	3	0	0	0	1	0	4	4	20	2	2014-12-17	1	0	66	2014-12-17	66	1	0	0
1	2009-06-17	253	1	5	2009-06-17	8	2	2	3	0	0	1	1	1	0	1	1	2	1	<3	1	2012-08-21	1	0	38	2012-08-21	38	1	1	1
1	2009-08-10	252	1	5	2009-08-10	3	1	2	3	0	0	1	0	1	0	1	0	3	1	20	2	2016-09-19	1	0	85	2016-09-19	85	1	0	0
1	2009-06-23	251	2	5	2009-06-23	4	1	2	3	0	0	3	0	0	0	1	0	4	4	10	1	2016-07-06	1	0	84	2016-07-06	84	1	0	0
1	2009-03-30	250	1	3	2009-03-30	3	1	2	3	0	0	1	1	1	0	1	1	2	1	<5	1	2014-06-18	1	0	62	2014-06-18	62	1	1	0
2	2009-03-24	249	2	3	2009-03-24	3	1	2	3	0	0		0	1	0	1	0	3	1	<5	1	2016-04-25	1	0	85	2016-04-25	85	1	0	0
1	2009-03-23	248	2	4	2009-03-23	8	2	2	3	0	0		0	0	0	1	0	4	4	60	2	2016-10-19	1	0	90	2016-10-19	90	1	0	1
1	2009-03-13	247	1	3	2009-03-13	5.1	1	1	1	0	0	1	1	0	0	1	1	1	1	<3	1	2017-03-22	1	0	96	2017-03-22	96	1	1	0
1	2009-02-06	246	2	4	2009-02-06	3	1	2	3	0	0	1	1	0	0	1	1	1	1	30	2	2014-06-09	1	0	64	2014-06-09	64	1	1	0
2	2009-01-21	245	2	3	2009-01-21	3	1	2	3	0	0	1	0	0	0	1	0	4	4	15	1	2015-12-14	1	0	82	2015-12-14	82	1	0	0
1	2009-01-12	244	1	3	2009-01-12	8	2	2	3	0	0	3	0	1	0	1	0	3	1	70	2	2011-12-15	1	0	35	2011-12-15	35	1	0	1
2	2009-01-05	243	2	3	2009-01-05	3	1	2	3	0	0	1	1	0	0	1	1	1	1	<1	1	2017-02-13	1	0	97	2017-02-13	97	1	1	0
1	2008-12-26	242	2	3	2008-12-26	8	2	2	3	0	0	1	1	0	0	1	1	1	1	<5	1	2017-01-25	1	0	96	2017-01-25	96	1	1	1
1	2008-11-17	241	2	3	2008-11-17	3	1	2	3	0	0	3	0	0	0	1	0	4	4	50	2	2014-03-10	1	0	63	2014-03-10	63	1	0	0
1	2013-06-25	240	1	4	2013-06-25	8	2	2	3	0	0	1	1	1	0	1	0	2	1	2	1	2016-12-26	1	0	42	2016-12-26	42	1	1	1
2	2008-09-29	239	2	3	2008-09-29	3	1	1	2	0	0	1	1	0	0	1	1	1	1	<5	1	2016-10-31	1	0	97	2016-10-31	97	1	1	0
2	2008-07-24	238	2	2	2008-07-24	3	1	2	3	0	0	1	1	0	0	1	0	1	1	0	1	2017-03-06	2	1	103	2013-06-11	58	1	1	1
1	2008-06-18	237	1	5	2008-06-18	3	1	1	2	0	0	1	0	0	0	1	0	4	4	0	1	2015-12-29	1	0	90	2015-12-29	90	1	0	0
1	2008-06-18	236	1	3	2008-06-18	5.1	1	1	2	0	0	1	0	0	0	1	0	4	4	5	1	2016-07-06	1	0	96	2016-07-06	96	1	0	1
2	2008-06-04	235	2	3	2008-06-04	8	2	2	3	0	0	1	1	0	0	1	1	1	1	<1%	1	2016-11-14	1	0	101	2016-11-14	101	1	1	1
2	2008-04-01	234	2	3	2008-04-01	3	1	2	3	0	0	3	1	1	0	1	1	2	1	5	1	2012-05-14	1	0	49	2012-05-14	49	1	1	0
1	2008-01-31	233	2	3	2008-01-31	4	1	2	3	0	0	1	0	1	0	1	0	3	1	0.3	1	2015-08-17	1	0	90	2015-08-17	90	1	0	0
2	2008-01-28	232	2	5	2008-01-28	8	2	1	2	0	0	1	0	0	0	1	0	4	4	less than 5	1	2014-03-26	1	0	73	2014-03-26	73	1	0	1
1	2008-01-16	231	2	5	2008-01-16	8	2	2	3	0	0	1	1	0	0	1	1	1	1	less than 5	1	2016-03-07	2	2	97	2012-03-08	49	1	1	1
1	2008-01-03	230	1	5	2008-01-03	3	1	2	3	0	0	1	1	0	0	1	1	1	1	<5%	1	2013-12-19	1	0	71	2013-12-19	71	1	1	0
2	2007-11-29	229	2	3	2007-11-29	5.1	1	2	3	0	0	1	1	0	0	1	1	1	1	5	1	2012-11-02	1	0	59	2012-11-02	59	1	1	0
2	2007-11-21	228	2	2	2007-11-21	3	1	2	3	0	0	1	0	1	0	1	0	3	1	10	1	2015-12-02	1	0	96	2015-12-02	96	1	0	0
1	2007-10-31	227	2	5	2007-10-31	4	1	2	3	0	0	3	1	1	0	1	1	2	1	0.1	1	2016-10-31	1	0	108	2016-10-31	108	1	1	1
1	2012-11-28	226	1		2012-11-28	3	1	1	2	0	0	1	1	1	0	1	1	2	1	20	2	2016-11-30	1	0	48	2016-11-30	48	1	1	0
2	2007-07-11	225	2	7	2007-07-11	8	2	2	3	0	0	3	1	0	0	1	0	1	1	5%	1	2010-08-12	3	2	37	2008-02-18	7	1	1	1
1	2007-06-21	224	1	5	2007-06-21	3	1	1	1	0	0	1	0	1	0	1	0	3	1	<5%	1	2012-11-01	1	0	64	2012-11-01	64	1	0	0
2	2007-06-18	223	2	3	2007-06-18	3	1	1	2	0	0	1	0	0	0	1	0	4	4	25-30%	2	2015-11-11	1	2	100	2014-06-13	83	1	0	0
2	2007-06-11	222	2	5	2007-06-11	3	1	2	3	0	0	1	0	0	0	1	0	4	4	less than 5	1	2014-06-18	1	0	84	2014-06-18	84	1	0	0
1	2013-11-20	221	1	3	2013-11-20	8	2	2	3	0	0	1	1	0	0	1	0	1	1	5~10	1	2016-04-26	1	0	29	2016-04-26	29	1	1	1
1	2007-04-20	220	2	4	2007-04-20	3	1	2	3	0	0	1	1	0	0	1	1	1	1	10%	1	2016-05-25	1	0	109	2016-05-25	109	1	1	0
1	2009-03-23	219	2	3	2009-03-23	3	1	1	2	0	0	1	1	1	0	1	1	2	1	10	1	2015-06-22	1	0	74	2015-06-22	74	1	1	0
1	2007-03-01	218	1	5	2007-03-01	8	2	1	1	0	0	1	0	0	0	1	1	1	1	<5%	1	2014-04-23	1	0	85	2014-04-23	85	1	1	1
2	2007-01-24	217	2	3	2007-01-24	3	1	2	3	0	0	1	0	0	0	1	0	4	4	0.15	1	2017-03-22	1	0	121	2017-03-22	121	1	0	0
1	2013-08-20	216	2	3	2013-08-20	3	1	2	3	0	0	1	1	1	0	1	0	2	1	5	1	2017-02-13	1	0	41	2017-02-13	41	1	0	0
1	2006-12-07	215	1	2	2006-12-07	8	2	1	2	0	0	3	0	0	0	1	0	4	4	<5	1	2011-07-25	1	0	55	2011-07-25	55	1	0	0
1	2006-11-30	214	1	5	2006-11-30	8	2	2	3	0	0	1	1	0	0	1	1	1	1	5	1	2015-10-27	1	0	106	2015-10-27	106	1	1	1
2	2006-11-16	213	2	1	2006-11-16	8	2	2	3	0	0	3	0	1	0	1	0	3	1	30	2	2016-05-20	1	0	114	2016-05-20	114	1	0	1
2	2006-11-15	212	2	3	2006-11-15	3	1	2	3	0	0	1	1	0	0	1	1	1	1	15	1	2016-12-19	1	0	121	2016-12-19	121	1	1	0
1	2011-06-01	211	2	3	2011-06-01	3	1	2	3	0	0	1	1	0	0	1	1	1	1	5~10	1	2016-06-25	1	0	60	2016-06-25	60	1	1	0
2	2006-09-14	210	2	5	2006-09-14	3	1	2	3	0	0	3	1	0	0	1	1	1	1	20	2	2011-09-07	1	0	59	2011-09-07	59	1	1	0
2	2006-09-11	209	2	2	2006-09-11	3	1	2	3	0	0		0	1	0	1	0	3	1	10	1	2011-10-04	1	0	60	2011-10-04	60	1	0	0
2	2006-08-10	208	2	5	2006-08-10	4	1	2	3	0	0	1	1	1	0	1	1	2	1	20	2	2016-10-18	1	0	122	2016-10-18	122	1	1	0
1	2008-01-18	207	1	3	2008-01-18	8	2	1	2	0	0		0	0	0	1	0	4	4	<5	1	2017-01-18	1	0	108	2017-01-18	108	1	1	1
2	2014-03-25	206	2	3	2014-03-25	3	1	2	3	0	0	1	0	0	0	1	0	4	4	50	2	2015-09-14	1	0	17	2015-09-14	17	1	0	0
1	2007-10-10	205	2	3	2007-10-10	8	2	2	3	0	0	1	0	0	0	1	0	4	4	<5	1	2016-10-05	1	0	107	2016-10-05	107	1	0	1
2	2010-01-28	204	2	3	2010-01-28	8	2	2	3	0	0	3	0	0	0	1	0	4	4	0.4	1	2011-04-08	2	1	14	2011-02-28	13	1	0	1
1	2013-07-09	203	2	3	2013-07-09	3	1	2	3	0	0	1	1	1	0	1	0	2	1	15	1	2017-02-06	1	0	42	2017-02-06	42	1	1	0
1	2008-10-15	202	1	4	2008-10-15	8	2	2	3	0	0	1	1	0	0	1	1	1	1	10	1	2016-10-24	1	0	96	2016-10-24	96	1	1	1
2	2007-10-07	201	2	5	2007-10-07	5.1	1	2	3	0	0	1	1	0	0	1	1	1	1	30	2	2017-02-03	2	1	111	2013-12-24	74	1	1	0
1	2013-11-21	200	1	2	2013-11-21	8	2	1	2	0	0	3	0	0	0	1	0	4	4	70	2	2016-12-07	1	0	36	2016-12-07	36	1	0	1
2	2006-11-14	199	2	2	2006-11-14	8	2	2	3	0	0	1	1	0	0	1	1	1	1	20	2	2016-11-30	1	0	120	2016-11-30	120	1	1	1
1	2011-10-10	198	2	3	2011-10-10	8	2	2	3	0	0	3	0	0	0	1	0	4	4	20	2	2016-11-14	1	0	61	2016-11-14	61	1	0	1
2	2008-03-03	197	2	5	2008-03-03	8	2	1	2	0	0	1	0		0	1	1			5	1	2016-01-18	1	0	94	2016-01-18	94	1	1	1
1	2006-06-20	196	2	5	2006-06-20	8	2	2	3	0	0		0	0	0	1	0	4	4	<5	1	2012-07-18	1	0	72	2012-07-18	72	1	0	1
2	2013-10-22	195	2	2	2013-10-22	8	2	2	3	0	0	3	0	1	0	1	0	3	1	30	2	2015-04-14	1	0	17	2015-04-14	17	1	0	1
2	2010-08-30	194	2	2	2010-08-30	3	1	2	3	0	0	1	0	1	0	1	0	3	1	20	2	2012-10-16	1	0	25	2012-10-16	25	1	0	0
1	2011-01-28	193	2	3	2011-01-28	8	2	2	3	0	0	1	1		0	1	1			5	1	2017-03-06	1	0	73	2017-03-06	73	1	1	1
1	2012-05-02	192	1	3	2012-05-02	3	1	2	3	0	0	1	1	1	0	1	1	2	1	5	1	2016-11-30	1	0	54	2016-11-30	54	1	1	0
1	2006-06-14	191	1	3	2006-06-14	2	1	2	3	0	0	1	1	0	0	1	1	1	1	<5	1	2013-10-25	1	0	88	2013-10-25	88	1	1	0
2	2014-05-27	190	2	3	2014-05-27	3	1	2	3	0	0	1	1	0	0	1	1	1	1	5	1	2016-12-14	1	0	30	2016-12-14	30	1	1	0
1	2013-05-15	189	2	4	2013-05-15	8	2	2	3	0	0	1	0	0	0	1	0	4	4	20	2	2016-12-12	1	0	42	2016-12-12	42	1	0	1
1	2014-06-05	188	2	1	2014-06-05	8	2	1	2	0	0	1	1	1	0	1	0	2	1	20	2	2016-12-19	1	0	30	2016-12-19	30	1	1	1
1	2009-11-13	187	2	4	2009-11-13	8	2	1	2	0	0	1	0	1	0	1	0	3	1	70% in tumor cells	2	2016-11-01	1	0	83	2016-11-01	83	1	0	1
1	2008-05-27	186	1	5	2008-05-27	4	1	2	3	0	0	1	0	0	0	1	0	4	4	<1%	1	2016-05-23	1	0	95	2016-05-23	95	1	0	0
1	2006-04-14	185	1	3	2006-04-14	3	1	1	2	0	0		1	0	0	1	0	1	1	<5	1	2010-05-31	1	0	49	2010-05-31	49	1	1	0
1	2006-04-14	184	1	3	2006-04-14	8	2	2	3	0	0	1	1	0	0	1	1	1	1	<5	1	2010-05-31	1	0	49	2010-05-31	49	1	1	0
1	2011-03-28	183	2	3	2011-03-28	3	1	2	3	0	0	3	0	1	0	1	0	3	1	30	2	2017-03-22	2	1	71	2014-05-14	37	1	0	0
2	2006-01-26	182	2	5	2006-01-26	3	1	2	3	0	0		0	1	0	1	0	3	1	10~15%	1	2016-12-28	1	0	131	2016-12-28	131	1	0	0
1	2006-01-23	181	1	2	2006-01-23	3	1	1	2	0	0	1	1	0	0	1	0	1	1	<5	1	2013-01-17	1	0	83	2013-01-17	83	1	1	0
2	2008-02-01	180	2	3	2008-02-01	3	1	2	3	0	0	1	0	1	0	1	0	3	1	<5	1	2017-02-20	1	0	108	2017-02-20	108	1	0	0
1	2013-02-04	179	2	3	2013-02-04	9	2	2	3	0	0	3	1	1	0	1	0	2	1	30	2	2017-02-13	1	0	48	2017-02-13	48	1	1	1
2	2010-08-25	178	2	3	2010-08-25	3	1	2	3	0	0	3	0	0	0	1	0	4	4	20	2	2012-11-13	1	0	26	2012-11-13	26	1	0	0
2	2012-01-18	177	2	3	2012-01-18	5.1	1	1	2	0	0	1	0	0	0	3	0	4	4	5 (20 on Bx)	1	2017-02-01	1	0	60	2017-02-01	60	1	0	0
1	2012-12-10	176	1	3	2012-12-10	3	1	1	2	0	0	3	0	0	0	1	0	4	4	60	2	2016-10-19	1	0	46	2016-10-19	46	1	1	0
1	2008-03-31	175	2	3	2008-03-31	8	2	2	3	0	0	3	0	0	0	1	0	4	4	30	2	2016-04-20	1	0	96	2016-04-20	96	1	0	1
2	2006-11-20	174	2	5	2006-11-20	8	2	2	3	0	0	3	1	0	0	1	1	1	1	10	1	2012-03-19	1	0	63	2012-03-19	63	1	1	1
1	2009-08-06	173	1	1	2009-08-06	3	1	2	3	0	0	1	1	0	0	1	1	1	1	20	2	2016-09-05	1	0	84	2016-09-05	84	1	1	0
2	2007-10-10	172	2	5	2007-10-10	5.1	1	1	2	0	0	3	0	0	0	1	0	4	4	20	2	2016-02-15	1	0	100	2016-02-15	100	1	0	0
2	2007-10-19	171	2	3	2007-10-19	8	2	1	2	0	0	3	1		0	1	1			<5	1	2009-11-27	1	0	25	2009-11-27	25	1	1	0
1	2008-07-02	170	1	5	2008-07-02	8	2	2	3	0	0	1	0	1	0	1	0	3	1	10	1	2013-01-08	1	0	54	2013-01-08	54	1	1	1
2	2010-11-08	169	2	3	2010-11-08	8	2	2	3	0	0	3	0	0	0	1	0	4	4	30	2	2013-06-30	1	0	31	2013-06-30	31	1	0	1
1	2011-03-09	168	1	4	2011-03-09	8	2	2	3	0	0	1	1		0	1	1			20	2	2017-03-06	1	0	71	2017-03-06	71	1	1	1
2	2006-01-13	167	2	3	2006-01-13	9	2	2	3	0	0		0	1	0	1	0	3	1	<5	1	2013-01-03	1	0	83	2013-01-03	83	1	0	1
1	2010-05-07	166	1	2	2010-05-07	8	2	2	3	0	0	1	1	1	0	1	1	2	1	5~10	1	2016-11-08	1	0	78	2016-11-08	78	1	1	1
1	2011-05-16	165	1	3	2011-05-16	8	2	1	2	0	0	1	1		0	1	1			5	1	2016-08-05	1	0	62	2016-08-05	62	1	1	1
1	2011-02-10	164	1	3	2011-02-10	8	2	2	3	0	0	3	0	0	0	1	0	4	4	15	1	2016-09-20	1	0	67	2016-09-20	67	1	0	1
1	2010-08-06	163	1	4	2010-08-06	3	1	2	3	0	0	1	1	0	0	1	1	1	1	3	1	2017-01-11	1	0	77	2017-01-11	77	1	1	0
2	2011-03-14	162	2	3	2011-03-14	8	2	1	2	0	0	3	0	0	0	1	1	1	1	80	2	2016-12-26	1	0	69	2016-12-26	69	1	1	1
1	2009-09-07	161	1	2	2009-09-07	8	2	2	3	0	0	1	1	1	0	1	1	2	1	less than 5	1	2014-09-15	1	0	60	2014-09-15	60	1	1	1
2	2010-03-05	160	2	3	2010-03-05	8	2	2	3	0	0	1	0	1	0	1	0	3	1	30	2	2016-12-09	1	0	81	2016-12-09	81	1	0	1
1	2014-06-23	159	2	3	2014-06-23	8	2	2	3	0	0	3	1	0	0	1	1	2	1	20	2	2016-11-01	1	0	28	2016-11-01	28	1	1	1
1	2010-09-20	158	1	3	2010-09-20	8	2	2	3	0	0	1	1	0	0	1	1	1	1	10	1	2012-02-21	1	0	17	2012-02-21	17	1	1	1
1	2008-11-04	157	1	4	2008-11-04	3	1	1	2	0	0	1	1	0	0	1	1	1	1	5	1	2016-12-26	1	0	97	2016-12-26	97	1	1	0
2	2012-12-17	156	2	3	2012-12-17	8	2	1	2	0	0	1	0	1	0	1	0	3	1	40	2	2017-02-01	1	0	49	2017-02-01	49	1	0	1
1	2013-08-20	155	1	3	2013-08-20	8	2	2	3	0	0	1	1	1	0	1	0	2	1	<5	1	2017-02-13	1	0	41	2017-02-13	41	1	1	1
1	2012-06-18	154	1	5	2012-06-18	3	1	1	2	0	0	1	1	0	0	1	1	1	1	20	2	2016-12-19	1	0	54	2016-12-19	54	1	1	0
1	2012-09-26	153	1	3	2012-09-26	8	2	2	3	0	0	1	1	0	0	1	0	1	1	20	2	2016-10-17	1	0	48	2016-10-17	48	1	1	1
2	2006-12-19	152	2	4	2006-12-19	3	1	2	3	0	0	1	1	0	0	1	1	1	1	<5	1	2016-03-17	1	0	110	2016-03-17	110	1	1	0
1	2014-01-07	151	2	3	2014-01-07	8	2	2	3	0	0	1	0	1	0	1	0	3	1	15	1	2017-03-27	1	0	38	2017-03-27	38	1	0	1
2	2008-07-28	150	2	2	2008-07-28	8	2	2	3	0	0	1	1		0	1	1			<5%	1	2016-10-31	1	0	99	2016-10-31	99	1	1	1
2	2008-07-28	149	2	2	2008-07-28	8	2	2	3	0	0	1	1	0	0	1	1	1	1	<1%	1	2016-10-31	1	0	99	2016-10-31	99	1	1	1
1	2007-06-27	148	2	3	2007-06-27	3	1	2	3	0	0	3	0	0	0	1	0	4	4	less than 5	1	2017-01-04	1	0	114	2017-01-04	114	1	0	0
2	2006-02-27	147	2	3	2006-02-27	8	2	2	3	0	0	1	1	0	0	1	1	1	1	<5	1	2016-05-02	1	0	122	2016-05-02	122	1	1	1
1	2012-10-10	146	1	5	2012-10-10	3	1	2	3	0	0	1	0	0	0	1	0	4	4	10	1	2016-11-09	1	0	48	2016-11-09	48	1	0	0
1	2007-09-13	145	1	3	2007-09-13	3	1	2	3	0	0	3	1	0	0	1	1	1	1	20	2	2016-10-21	1	0	109	2016-10-21	109	1	1	0
1	2012-08-08	144	2	3	2012-08-08	8	2	2	3	0	0	3	0	0	0	1	0	4	4	30	2	2017-02-27	1	0	54	2017-02-27	54	1	0	1
1	2014-03-25	143	2	3	2014-03-25	5	1	2	3	1	1	1	1	0	1	2	1	2	1	30	2	2016-09-21	1	0	29	2016-09-21	29	0	1	1
1	2014-05-02	142	1	1	2014-05-02	9	2	1	2	1	1	1	1	0	1	1	1	1	1	5	1	2016-06-09	1	0	25	2016-06-09	25	0	1	1
1	2014-01-09	141	2	3	2014-01-09	5	1	2	3	1	1	1	1	0	1	1	0	1	1	5	1	2017-03-15	1	0	38	2017-03-15	38	0	1	0
1	2013-12-24	140	1	3	2013-12-24	10	2	2	3	1	1	1	1	0	1	1	0	1	1	5	1	2016-12-07	1	0	35	2016-12-07	35	0	1	1
1	2013-05-13	139	2	3	2013-05-13	5	1	2	3	1	1	1	1	0	1	2	1	1	1	5	1	2016-12-07	1	0	42	2016-12-07	42	0	1	0
1	2013-01-30	138	2	3	2013-01-30	3	1	1	1	1	1	1	1	0	1	2	1	1	1	10	1	2017-03-08	1	0	49	2017-03-08	49	0	1	0
1	2012-11-08	137	1	3	2012-11-08	9	2	2	3	1	1	1	1	0	1	2	1	1	1	<5	1	2016-11-24	1	0	48	2016-11-24	48	0	1	1
2	2009-09-28	136	2	3	2009-09-28	5.1	1	2	3	1	1	1	1	1	1	2	1	2	1	10	1	2012-05-02	1	0	31	2012-05-02	31	0	1	0
2	2010-07-19	135	2	2	2010-07-19	10	2	2	3	1	1	1	1	0	1	2	1	1	1	10	1	2013-02-08	1	0	30	2013-02-08	30	0	1	1
1	2008-02-01	134	1	1	2008-02-01	5.1	1	2	3	1	1	1	1	0	1	2	0	1	1	<5	1	2013-07-18	1	0	65	2013-07-18	65	0	1	0
1	2010-01-18	133	1	3	2010-01-18	8	2	2	3	1	1		1	0	1	2	1	1	1	0.1	1	2014-12-22	1	0	59	2014-12-22	59	0	1	1
1	2006-08-29	132	1	3	2006-08-29	8	2	2	3	1	1	1	1	0	1	2	1	1	1	<5	1	2013-12-23	1	0	87	2013-12-23	87	0	1	1
1	2012-12-12	131	1	1	2012-12-12	5	1	2	3	1	1	1	1	0	1	2	0	1	1	20	2	2017-01-16	1	0	49	2017-01-16	49	0	1	0
1	2008-10-08	130	1	2	2008-10-08	5.1	1	2	3	1	1	1	1	0	1	2	1	1	1	<5	1	2016-12-21	1	0	98	2016-12-21	98	0	1	0
2	2010-11-12	129	2	3	2010-11-12	10	2	2	3	1	1	1	1	0	1	2	0	1	1	<1	1	2017-02-20	1	0	75	2017-02-20	75	0	1	0
2	2013-02-13	128	2	2	2013-02-13	3	1	2	3	1	1	1	1	0	1	1	0	1	1	10	1	2017-03-13	1	0	49	2017-03-13	49	0	1	0
1	2006-06-30	127	1	5	2006-06-30	10	2	2	3	1	1	1	1	0	1	2	1	1	1	<5	1	2008-07-10	4	0	24	2008-07-10	24	0	1	0
1	2013-04-22	126	2	3	2013-04-22	10	2	2	3	1	1	3	0	0	1	2	0	4	4	80	2	2016-11-30	1	0	43	2016-11-30	43	1	0	1
1	2012-04-18	125	1	4	2012-04-18	8	2	2	3	1	1	1	1	0	1	1	1	1	1	20	2	2014-04-14	1	0	23	2014-04-14	23	1	1	1
1	2014-06-05	124	2	3	2014-06-05	5	1	2	3	1	1	1	1	1	1	2	1	2	1	5	1	2017-03-14	1	0	33	2017-03-14	33	1	1	0
2	2014-05-14	123	2	3	2014-05-14	10	2	1	1	1	1	1	1	0	1	2	1	1	1	5	1	2016-11-11	1	0	29	2016-11-11	29	1	1	1
1	2014-05-02	122	2	3	2014-05-02	10	2	2	3	1	1	3	0	0	1	2	1	2	1	50	2	2016-11-14	1	0	30	2016-11-14	30	1	1	1
1	2014-02-27	121	2	3	2014-02-27	10	2	2	3	1	1	1	1	0	1	2	1	1	1	5	1	2017-03-22	1	0	36	2017-03-22	36	1	1	1
1	2014-03-06	120	1	4	2014-03-06	5	1	2	3	1	1	1	1	0	1	2	0	1	1	1	1	2017-03-20	1	0	36	2017-03-20	36	1	1	1
1	2014-03-04	119	2	3	2014-03-04	10	2	2	3	1	1	1	1	0	1	2	0	2	1	40	2	2017-02-23	1	0	35	2017-02-23	35	1	1	1
1	2013-12-26	118	1	3	2013-12-26	10	2	2	3	1	1	1	0	0	1	1	1	1	1	5	1	2017-01-09	1	0	36	2017-01-09	36	1	1	1
1	2013-08-13	117	1	3	2013-08-13	5	1	2	3	1	1	1	1	0	1	1	0	1	1	10	1	2017-02-20	1	0	42	2017-02-20	42	1	1	1
2	2013-08-13	116	2	5	2013-08-13	8	2	2	3	1	1	1	1	0	1	2	1	1	1	8	1	2017-03-06	1	0	42	2017-03-06	42	1	1	1
1	2013-07-23	115	2	3	2013-07-23	8	2	2	3	1	1	1	1	0	1	1	0	1	1	3	1	2017-02-06	1	0	42	2017-02-06	42	1	1	1
1	2013-07-04	114	2	5	2013-07-04	5	1	2	3	1	1	1	0	0	1	2	0	4	4	0	1	2016-09-12	1	0	38	2016-09-12	38	1	1	1
1	2013-06-27	113	2	2	2013-06-27	10	2	2	3	1	1	1	0	1	1	2	0	3	1	10	1	2017-01-04	1	0	42	2017-01-04	42	1	1	1
2	2013-06-18	112	2	3	2013-06-18	5	1	2	3	1	1	1	0	0	1	2	1	1	1	5	1	2016-12-26	1	0	42	2016-12-26	42	1	1	0
1	2013-05-22	111	1	3	2013-05-22	10	2	1	2	1	1	1	1	0	1	2	1	2	1	25	2	2015-10-06	1	0	28	2015-10-06	28	1	1	1
1	2013-04-29	110	2	3	2013-04-29	5	1	2	3	1	1	1	1	0	1	2	1	1	1	<5	1	2016-07-27	1	0	38	2016-07-27	38	1	1	0
1	2013-02-13	109	2	3	2013-02-13	5	1	2	3	1	1	1	0	1	1	2	0	3	1	50	2	2017-02-27	1	0	48	2017-02-27	48	1	0	1
2	2013-01-28	108	2	3	2013-01-28	8	2	2	3	1	1	3	0	1	1	1	1	2	1	20	2	2016-09-26	1	0	43	2016-09-26	43	1	1	1
2	2013-01-21	107	2	4	2013-01-21	5	1	2	3	1	1	1	0	0	1	2	0	4	4	10	1	2017-03-13	1	0	49	2017-03-13	49	1	1	1
1	2012-12-12	106	1	3	2012-12-12	8	2	2	3	1	1	1	0	0	1	1	1	1	1	20	2	2015-07-22	1	0	31	2015-07-22	31	1	1	1
2	2014-06-24	105	2	3	2014-06-24	3	1	2	3	1	1	3	1	0	1	1	0	2	1	40	2	2017-03-22	1	0	32	2017-03-22	32	1	1	0
1	2012-11-26	104	2	3	2012-11-26	10	2	2	3	1	1	1	1	0	1	2	0	1	1	15	1	2017-01-02	1	0	49	2017-01-02	49	1	1	1
1	2012-11-07	103	2	3	2012-11-07	5	1	2	3	1	1	1	1	0	1	2	1	1	1	<5	1	2017-03-06	2	2	51	2016-11-15	48	1	1	1
2	2012-09-26	102	2	3	2012-09-26	8	2	2	3	1	1	1	1	1	1	1	1	2	1	15	1	2016-11-30	1	0	50	2016-11-30	50	1	1	1
1	2012-09-26	101	2	4	2012-09-26	5	1	2	3	1	1	1	1	0	1	2	1	1	1	10	1	2016-10-19	1	0	48	2016-10-19	48	1	1	0
2	2012-09-12	100	2	3	2012-09-12	10	2	2	3	1	1	1	1	0	1	2	1	1	1	10~15	1	2017-03-20	1	0	54	2017-03-20	54	1	1	1
1	2012-07-09	99	1	3	2012-07-09	10	2	2	3	1	1	1	1	0	1	2	1	1	1	10	1	2017-01-18	1	0	54	2017-01-18	54	1	1	1
1	2012-04-25	98	1	3	2012-04-25	5.1	1	2	3	1	1	1	1	0	1	2	1	1	1	2	1	2016-10-31	1	0	54	2016-10-31	54	1	1	0
1	2012-01-04	97	2	3	2012-01-04	8, 10	2	2	3	1	1	1	1	0	1	2	1	1	1	<5	1	2017-02-27	1	0	61	2017-02-27	61	1	1	1
1	2011-11-14	96	1	3	2011-11-14	3	1	2	3	1	1	1	1	0	1	2	1	1	1	20	2	2017-03-16	1	0	64	2017-03-16	64	1	1	0
1	2011-11-23	95	2	5	2011-11-23	5,1	2	1	2	1	1	1	1	0	1	2	1	1	1	10	1	2016-11-14	1	0	59	2016-11-14	59	1	1	0
2	2011-10-31	94	2	1	2011-10-31	7	2	2	3	1	1	1	1	0	1	2	1	1	1	less than 5	1	2016-10-19	1	0	59	2016-10-19	59	1	1	1
1	2011-09-19	93	1	2	2011-09-19	5.1	1	2	3	1	1	1	0	1	1	2	0	4	4	5~10	1	2016-11-21	1	0	62	2016-11-21	62	1	0	0
1	2012-07-25	92	1	2	2012-07-25	10	2	2	3	1	1	1	1	0	1	2	1	1	1	15	1	2017-02-14	1	0	54	2017-02-14	54	1	1	1
2	2011-04-13	91	2	3	2011-04-13	5.1	1	2	3	1	1	3	1	1	1	2	1	2	1	20	2	2016-04-20	1	0	60	2016-04-20	60	1	1	0
1	2011-02-25	90	1	5	2011-02-25	3	1	2	3	1	1	1	1		1	2	1			5	1	2012-10-08	1	0	19	2012-10-08	19	1	1	0
1	2011-01-20	89	1	3	2011-01-20	5.1	1	2	3	1	1	1	0	1	1	2	0	3	1	20	2	2016-02-26	1	0	61	2016-02-26	61	1	0	0
2	2010-12-13	88	2	3	2010-12-13	10	2	2	3	1	1	1	0	1	1	2	0	3	1	5~10	1	2013-05-07	1	0	28	2013-05-07	28	1	0	1
1	2010-12-09	87	2	3	2010-12-09	4	1	2	3	1	1	1	1	0	1	2	1	1	1	3	1	2016-12-16	1	0	72	2016-12-16	72	1	1	0
1	2010-11-26	86	1	3	2010-11-26	5.1	1	1	2	1	1	1	1	0	1	2	0	1	1	5	1	2012-11-02	1	0	23	2012-11-02	23	1	1	0
2	2010-10-08	85	2	3	2010-10-08	5.1	1	2	3	1	1	1	1	0	1	2	1	1	1	5	1	2017-02-17	1	0	76	2017-02-17	76	1	1	0
1	2010-08-13	84	1	3	2010-08-13	5.1	1	2	3	1	1	1	1	0	1	2	1	1	1	5	1	2016-10-17	1	0	74	2016-10-17	74	1	1	0
1	2012-09-19	83	1	2	2012-09-19	5	1	2	3	1	1	1	1	0	1	2	1	1	1	<5	1	2016-10-31	1	0	49	2016-10-31	49	1	1	0
2	2010-06-15	82	2	3	2010-06-15	5.1	1	2	3	1	1	3	0	0	1	2	0	4	4	60	2	2016-09-07	1	0	74	2016-09-07	74	1	0	0
2	2010-04-05	81	2	2	2010-04-05	10	2	2	3	1	1	1	1	0	1	2	0	1	1	about 10%	1	2017-03-08	2	2	83	2011-10-30	18	1	1	1
1	2012-03-07	80	2	3	2012-03-07	10	2	2	3	1	1	1	1	0	1	2	1	1	1	5	1	2017-03-20	1	0	60	2017-03-20	60	1	1	1
1	2010-01-25	79	1	5	2010-01-25	5.1	1	2	3	1	1	1	1	0	1	2	1	1	1	0.05	1	2016-01-25	1	0	72	2016-01-25	72	1	1	0
2	2010-01-29	78	2	3	2010-01-29	10	2	2	3	1	1	1	1	0	1	2	1	1	1	0.2	1	2017-01-25	1	0	83	2017-01-25	83	1	1	1
1	2009-12-31	77	2	3	2009-12-31	10	2	2	3	1	1	3	1	0	1	2	1	1	1	10	1	2016-12-19	1	0	83	2016-12-19	83	1	1	1
1	2009-11-02	76	2	2	2009-11-02	10	2	2	3	1	1	3	1	0	1	2	1	1	1	25	2	2017-03-13	2	2	88	2010-11-01	11	1	1	1
1	2014-02-06	75	1	5	2014-02-06	8	2	2	3	1	1	1	0	1	1	2	0	3	1	20	2	2017-03-29	1	0	37	2017-03-29	37	1	0	1
1	2009-09-25	74	1	3	2009-09-25	10	2	1	2	1	1	1	1	1	1	2	1	2	1	5	1	2016-10-26	1	0	85	2016-10-26	85	1	1	1
1	2009-07-24	73	1	5	2009-07-24	5.1	1	2	3	1	1	1	1	1	1	2	1	2	1	20	2	2015-08-26	1	0	73	2015-08-26	73	1	1	0
1	2010-08-06	72	1	3	2010-08-06	10	2	1	2	1	1	3	0	0	1	2	0	4	4	40	2	2016-11-23	1	0	75	2016-11-23	75	1	0	1
1	2008-11-03	71	2	3	2008-11-03	8	2	2	3	1	1	1	1	0	1	2	1	1	1	8	1	2012-11-13	1	0	48	2012-11-13	48	1	1	1
1	2008-09-26	70	1	4	2008-09-26	10	2	1	2	1	1	1	1	0	1	2	1	1	1	<5	1	2016-08-08	1	0	94	2016-08-08	94	1	1	1
2	2008-09-26	69	2	5	2008-09-26	5.1	1	2	3	1	1	1	1	0	1	2	1	1	1	<5	1	2016-06-10	1	0	92	2016-06-10	92	1	1	0
2	2008-07-23	68	2	5	2008-07-23	5.1	1	1	2	1	1	1	0	1	1	2	0	3	1	0.3	1	2016-12-26	1	0	101	2016-12-26	101	1	0	0
2	2010-10-18	67	2	5	2010-10-18	5.1	1	2	3	1	1	3	1	0	1	2	1	1	1	15	1	2016-11-21	1	0	73	2016-11-21	73	1	1	0
2	2008-04-17	66	2	3	2008-04-17	10	2	2	3	1	1	3	0	0	1	2	1	1	1	<5	1	2016-05-24	1	0	97	2016-05-24	97	1	1	1
1	2008-03-03	65	2	5	2008-03-03	10	2	2	3	1	1	1	1	0	1	2	1	1	1	<5	1	2016-04-25	1	0	97	2016-04-25	97	1	1	1
2	2008-01-15	64	2	3	2008-01-15	5.1	1	2	3	1	1	1	0	1	1	2	0	3	1	0.15	1	2013-09-02	1	0	67	2013-09-02	67	1	0	1
2	2008-01-07	63	2	3	2008-01-07	10	2	2	3	1	1	3	0	0	1	2	0	4	4	30	2	2017-03-22	1	0	110	2017-03-22	110	1	0	1
1	2007-12-11	62	2	3	2007-12-11	5.1	1	2	3	1	1	1	1	0	1	2	1	1	1	10	1	2017-02-06	1	0	109	2017-02-06	109	1	1	0
1	2012-11-26	61	2	2	2012-11-26	3	1	2	3	1	1	1	0	1	1	2	0	3	1	30	2	2017-03-13	1	0	51	2017-03-13	51	1	0	0
1	2007-11-27	60	2	5	2007-11-27	3	1	2	3	1	1	1	0	0	1	1	0	4	4	<5	1	2012-11-02	1	0	59	2012-11-02	59	1	0	0
2	2007-11-01	59	2	2	2007-11-01	10	2	2	3	1	1	1	1	0	1	2	1	1	1	5~10	1	2016-11-07	1	0	108	2016-11-07	108	1	1	1
1	2007-10-08	58	1	3	2007-10-08	5.1	1	2	3	1	1	1	1	0	1	2	1	1	1	<5	1	2015-12-21	1	0	98	2015-12-21	98	1	1	0
2	2007-09-20	57	2	3	2007-09-20	5.1	1	1	2	1	1	1	0	1	1	2	0	3	1	15	1	2013-06-07	1	0	68	2013-06-07	68	1	0	1
2	2007-05-25	56	2	3	2007-05-25	5.1	1	2	3	1	1	1	1	0	1	2	1	1	1	<5%	1	2016-05-25	1	0	108	2016-05-25	108	1	1	0
1	2009-03-23	55	1	3	2009-03-23	8	2	1	2	1	1	1	1	0	1	2	1	1	1	<5	1	2013-07-03	1	0	51	2013-07-03	51	1	1	0
1	2013-02-20	54	1	3	2013-02-20	9	2	2	3	1	1	1	1	0	1	2	0	1	1	5	1	2017-02-20	1	0	48	2017-02-20	48	1	1	1
1	2007-04-20	53	2	2	2007-04-20	5.1	1	2	3	1	1	1	0	0	1	2	0	4	4	5~10%	1	2016-04-27	1	0	108	2016-04-27	108	1	0	0
1	2008-12-08	52	1	3	2008-12-08	8	2	2	3	1	1	1	1	0	1	2	1	1	1	<5	1	2016-11-07	1	0	94	2016-11-07	94	1	1	1
1	2007-02-12	51	2	3	2007-02-12	5.1	1	2	3	1	1	1	1	0	1	2	1	1	1	<5%	1	2017-01-11	1	0	118	2017-01-11	118	1	1	0
1	2007-01-30	50	1	3	2007-01-30	5.1	1	2	3	1	1	1	1	0	1	2	0	1	1	<5%	1	2009-08-27	1	0	30	2009-08-27	30	1	1	0
1	2006-12-21	49	1	5	2006-12-21	10	2	2	3	1	1	3	1	0	1	2	1	1	1	less than 5	1	2013-06-17	1	0	77	2013-06-17	77	1	1	1
2	2006-12-11	48	2	2	2006-12-11	5.1	1	2	3	1	1	3	0	1	1	2	0	3	1	<5	1	2012-04-17	1	0	64	2012-04-17	64	1	0	0
2	2006-10-23	47	2	5	2006-10-23	10	2	2	3	1	1		1	0	1	2	1	1	1	<5	1	2012-10-25	1	0	72	2012-10-25	72	1	1	1
1	2006-09-21	46	1	3	2006-09-21	5.1	1	2	3	1	1	1	1	0	1	2	1	1	1	20-25	2	2017-01-18	1	0	123	2017-01-18	123	1	1	0
1	2006-09-14	45	1	3	2006-09-14	3	1	2	3	1	1	3	0	0	1	2	0	4	4	20	2	2016-11-23	1	0	122	2016-11-23	122	1	0	0
1	2006-09-15	44	2	5	2006-09-15	5.1	1	2	3	1	1	1	1	0	1	2	1	1	1	5	1	2016-11-23	1	0	122	2016-11-23	122	1	1	0
2	2006-08-04	43	2	3	2006-08-04	10	2	2	3	1	1	1	1	0	1	2	1	1	1	<5	1	2017-03-25	2	2	127	2012-12-20	76	1	1	1
1	2008-01-18	42	1	3	2008-01-18	3	1	1	2	1	1	1	1	0	1	2	1	1	1	less than 5	1	2017-01-18	1	0	108	2017-01-18	108	1	1	1
1	2012-02-20	41	2	3	2012-02-20	8,10	2	1	2	1	1	1	1	0	1	2	1	1	1	3	1	2017-01-16	1	0	58	2017-01-16	58	1	1	1
1	2013-11-28	40	1	3	2013-11-28	3	1	2	3	1	1	1	1	0	1	1	1	1	1	10	1	2016-12-26	1	0	36	2016-12-26	36	1	1	0
2	2010-08-13	39	2	3	2010-08-13	10	2	2	3	1	1	3	0	0	1	2	0	4	4	80	2	2017-02-20	1	0	78	2017-02-20	78	1	0	1
2	2007-10-30	38	2	5	2007-10-30	5.1	1	2	3	1	1	1	1	0	1	2	0	1	1	<5	1	2016-10-26	1	0	107	2016-10-26	107	1	1	1
1	2007-07-27	37	1	3	2007-07-27	8	2	2	3	1	1	1	1	0	1	2	1	1	1	<5%	1	2016-08-31	1	0	109	2016-08-31	109	1	1	1
2	2010-09-13	36	2	3	2010-09-13	10	2	2	3	1	1	3	1	0	1	2	1	1	1	20~25	2	2012-02-21	1	0	17	2012-02-21	17	1	1	1
2	2011-08-31	35	2	2	2011-08-31	5.1	1	2	3	1	1	1	1	0	1	2	1	1	1	<5	1	2017-02-22	1	0	65	2017-02-22	65	1	1	1
1	2006-06-01	34	2	5	2006-06-01	5.1	1	2	3	1	1	1	1	1	1	2	1	2	1	10	1	2013-10-29	1	0	88	2013-10-29	88	1	1	1
2	2009-07-21	33	2	3	2009-07-21	4	1	2	3	1	1	1	0	0	1	2	1	1	1	less than 10	1	2016-11-15	1	0	87	2016-11-15	87	1	1	1
1	2009-03-09	32	2	3	2009-03-09	5.1	1	2	3	1	1	1	0	1	1	2	0	3	1	<5	1	2014-06-18	1	0	63	2014-06-18	63	1	0	0
1	2012-05-07	31	2	3	2012-05-07	5.1	1	2	3	1	1	1	1	0	1	2	1	1	1	<5	1	2016-11-30	1	0	54	2016-11-30	54	1	1	1
2	2006-05-02	30	2	5	2006-05-02	5.1	1	2	3	1	1		0	0	1	2	0	4	4	10	1	2014-06-18	1	0	97	2014-06-18	97	1	1	0
1	2011-04-04	29	1	4	2011-04-04	5.1	1	2	3	1	1	1	1	0	1	2	1	1	1	5	1	2017-01-25	2	2	69	2013-05-07	25	1	1	0
1	2014-05-29	28	2	3	2014-05-29	8	2	1	2	1	1	1	1	1	1	2	1	2	1	5	1	2017-01-09	1	0	31	2017-01-09	31	1	1	1
1	2014-05-29	27	2	3	2014-05-29	8	2	1	2	1	1	1	1	1	1	2	1	2	1	5	1	2017-01-09	1	0	31	2017-01-09	31	1	1	1
1	2006-02-27	26	1	5	2006-02-27	5.1	1	2	3	1	1	1	1	0	1	2	1	1	1	<5	1	2016-04-27	1	0	122	2016-04-27	122	1	1	0
1	2012-06-13	25	2	3	2012-06-13	5.1	1	2	3	1	1	1	0	1	1	2	0	3	1	15	1	2014-01-08	1	0	18	2014-01-08	18	1	0	0
1	2006-03-06	24	1	5	2006-03-06	5.1	1	2	3	1	1	1	1	0	1	2	1	1	1	<5	1	2016-11-23	1	0	128	2016-11-23	128	1	1	0
1	2011-08-31	23	1	3	2011-08-31	8	2	1	2	1	1	1	1	0	1	2	1	1	1	10	1	2016-10-31	1	0	62	2016-10-31	62	1	1	1
2	2011-05-16	22	2	3	2011-05-16	5.1	1	2	3	1	1	1	1		1	2	1			5	1	2016-08-05	1	0	62	2016-08-05	62	1	1	1
1	2008-07-21	21	1	5	2008-07-21	8	2	1	2	1	1	1	1	0	1	2	0	1	1	5~10	1	2016-07-13	1	0	95	2016-07-13	95	1	1	1
1	2009-07-06	20	2	3	2009-07-06	5.1	1	2	3	1	1	1	1	0	1	2	1	1	1	5	1	2017-03-15	1	0	92	2017-03-15	92	1	1	0
1	2013-04-03	19	2	2	2013-04-03	5	1	2	3	1	1	1	1	0	1	2	1	1	1	5	1	2016-11-02	1	0	42	2016-11-02	42	1	1	0
1	2009-09-14	18	2	3	2009-09-14	3	1	1	2	1	1	1	1	0	1	2	1	1	1	5~10	1	2016-10-05	1	0	84	2016-10-05	84	1	1	0
1	2008-04-14	17	1	2	2008-04-14	10	2	1	1	1	1	1	0	0	1	2	1	1	1	<5	1	2016-05-30	1	0	97	2016-05-30	97	1	1	1
2	2012-11-26	16	2	2	2012-11-26	5	1	2	3	2	2	3	0	1	1	3	0	3	1	30	2	2015-12-18	1	0	36	2015-12-18	36	1	0	1
2	2012-05-02	15	2	3	2012-05-02	10	2	2	3	2	2	1	1	1	1	3	1	2	1	30	2	2016-11-30	1	0	54	2016-11-30	54	1	1	1
1	2011-05-18	14	2	3	2011-05-18	10	2	2	3	2	2	1	1		1	3	1			10	1	2017-03-29	1	0	70	2017-03-29	70	1	1	1
2	2008-08-01	13	2	4	2008-08-01	5.1	1	2	3	2	2	3	0	0	1	3	0	4	4	0	1	2009-08-17	1	0	12	2009-08-17	12	1	0	1
2	2008-04-18	12	2	3	2008-04-18	5.1	1	2	3	2	2	1	1		1	3	1			<5	1	2013-07-29	2	1	63	2009-10-14	17	1	0	1
2	2007-08-31	11	2	3	2007-08-31	10	2	2	3	2	2	1	1	1	1	2	1	2	1	<5%	1	2016-06-01	1	0	105	2016-06-01	105	1	1	1
1	2007-04-06	10	2	3	2007-04-06	5.1	1	2	3	2	2	1	1	0	1	3	1	1	1	<5%	1	2013-01-08	1	0	69	2013-01-08	69	1	1	0
2	2006-09-21	9	2	2	2006-09-21	5.1	1	2	3	2	2	3	1		1	3	0			<5	1	2016-06-01	2	2	116	2009-03-03	29	1	1	1
2	2010-01-15	8	2	3	2010-01-15	5.1	1	2	3	2	2	3	0	1	1	3	0	3	1	0.4	1	2017-01-23	1	0	84	2017-01-23	84	1	0	1
1	2008-12-23	7	2	5	2008-12-23	10	2	2	3	2	2	3	1	0	1	3	1	1	1	15	1	2016-10-31	1	0	94	2016-10-31	94	1	1	1
2	2010-12-24	6	2	3	2010-12-24	10	2	2	3	2	2	1	1	0	1	3	0	1	1	15	1	2017-01-18	1	0	72	2017-01-18	72	1	1	1
1	2014-01-07	5	1	3	2014-01-07	10	2	2	3	2	2	1	1	1	1	2	1	2	1	15	1	2016-12-21	1	0	35	2016-12-21	35	1	1	1
2	2008-12-15	4	2	3	2008-12-15	5.1	1	2	3	3	2	3	1	0	1	3	1	1	1	10	1	2013-11-11	1	0	58	2013-11-11	58	0	1	0
2	2012-09-26	3	2	3	2012-09-26	5	1	2	3	3	2	1	1	1	1	3	0	2	1	10	1	2017-03-27	1	0	54	2017-03-27	54	1	1	1
1	2009-07-23	2	2	4	2009-07-23	5.1	1	2	3	3	2	1	1	0	1	3	1	1	1	less than 5	1	2015-06-18	1	0	70	2015-06-18	70	1	1	1
2	2008-07-30	1	2	3	2008-07-30	5.1	1	2	3	3	2	3	0	1	1	3	0	3	1	10	1	2016-12-14	2	2	100	2014-07-28	71	1	0	1
